# Supplementary material for: A comparison of three approaches for the discovery of novel tripartite attachment complex proteins in Trypanosoma brucei
Source: PLoS Negl Trop Dis. 2020 Sep 16;14(9):e0008568. doi: 10.1371/journal.pntd.0008568 (PMC7521757; doi:10.1371/journal.pntd.0008568)
Supplement: S1 Data — (XLSX) [file pntd.0008568.s005.xlsx]

## Sheet: Figure 3D
Volcano plot TAC102 BioID	Main protein ID	Enrichment	-Log10 p-value
	Tb427.07.2390	1192.15	9.09967
	Tb927.9.4660	316.478	12.7845
	Tb427.04.2250	141.981	12.4547
	Tb927.1.740	88.1924	7.57985
	Tb927.11.1700	68.2012	11.9602
	Tb427.10.9820	23.4559	5.76114
	Tb927.7.7330	22.9167	9.58424
	Tb927.1.1530	14.2818	9.8703
	Tb927.3.3540	12.3708	7.56556
	Tb927.10.11870	11.7582	7.63649
	Tb927.11.16870	11.4929	3.95981
	Tb927.10.15790	10.2411	4.16766
	Tb927.2.5660	9.33241	5.69905
	Tb927.11.11460	9.29964	6.37574
	Tb927.10.12410	8.52763	4.11445
	Tb927.10.5820	7.97417	4.7671
	Tb927.1.3950	7.75806	3.91066
	Tb927.6.1410	7.62969	6.31429
	Tb927.3.2670	6.75638	4.12093
	Tb427tmp.160.5110	170.185	13.374
	Tb927.10.900	105.062	7.96561
	Tb927.10.3810	101.836	13.6599
	Tb927.7.650	67.4294	11.3458
	Tb427tmp.01.7900	49.1268	10.4964
	Tb427.07.870	48.0252	7.80975
	Tb927.7.5330	45.3396	10.086
	Tb927.9.8820	39.1198	7.4691
	Tb427tmp.02.0770	35.5467	7.20517
	Tb927.10.2200	35.2786	9.44943
	Tb927.8.1500	34.9205	8.94353
	Tb927.10.12540	31.1084	5.28189
	Tb427.10.3320	30.4911	5.08522
	Tb927.7.850	26.2863	7.94246
	Tb927.2.5050	25.9373	5.19685
	Tb427.07.3280	25.2851	5.15657
	Tb927.9.6410	21.4327	5.90442
	Tb927.7.3810	19.0323	4.72116
	Tb927.11.13910	18.8444	7.73672
	Tb927.9.11880	17.6076	6.17546
	Tb927.8.1490	17.0728	5.24163
	Tb927.8.3160	16.632	8.30253
	Tb927.11.9890	16.2723	4.26855
	Tb927.10.2800	16.0971	4.88148
	Tb927.8.3230	15.0145	4.92948
	Tb927.7.4620	13.9813	5.61431
	Tb427.06.1890	13.9162	6.18036
	Tb927.7.750	13.4772	9.7908
	Tb427.07.7010	13.1812	4.57026
	Tb927.11.11380	13.0528	4.19688
	Tb927.11.6660	12.3877	8.55866
	Tb927.11.11790	12.0866	9.88829
	Tb927.3.970	11.996	5.24433
	Tb927.8.7260	10.7601	10.6337
	Tb927.3.4030	10.6922	6.90694
	Tb927.8.5280	9.25977	4.05503
	Tb927.6.4510	8.63398	6.19506
	Tb927.11.16050	8.55596	5.1925
	Tb427.08.3310	7.76874	4.99927
	Tb927.2.2210	7.37264	6.41747
	Tb927.4.4600	7.30635	5.2067
	Tb927.1.4480	6.66523	5.73906
	Tb427tmp.01.6620	6.56078	6.4774
	Tb927.10.8210	6.43242	4.20508
	Tb427.10.3330	6.26638	4.03116
	Tb927.11.2530	5.75553	5.15525
	Tb927.10.11260	5.41862	3.94201
	Tb927.10.12370	5.39419	7.67949
	Tb927.9.11120	5.13071	4.99782
	Tb927.10.11080	4.41887	6.32103
	Tb427tmp.01.8100	4.38038	4.27389
	Tb427.10.4220	4.28613	6.56467
	Tb927.2.5270	3.92888	5.13499
	Tb927.11.5780	3.79365	4.67927
	Tb927.5.2070	3.53319	5.42067
	Tb927.5.4080	3.27709	5.94006
	Tb927.11.13280	2.93111	5.61532
	Tb927.8.3170	2.65804	6.40491
	Tb927.8.4240	2.43507	6.75916
	Tb927.7.2390	2.3193	6.36612
	Tb927.10.5140	0.412034	5.78024
	Tb927.11.3270	0.303624	5.25254
	Tb927.11.4130	0.272779	5.01829
	Tb427tmp.02.1330	0.254813	6.34776
	Tb927.11.1450	0.253596	4.29374
	Tb927.10.14410	0.250441	5.17836
	Tb927.11.8800	0.239039	4.39621
	Tb927.10.3780	0.230843	6.93267
	Tb927.11.9980	0.226625	4.5615
	Tb927.10.14750	0.206375	4.32299
	Tb927.11.11680	0.196871	4.68622
	Tb427tmp.01.8070	0.194713	4.32528
	Tb927.9.4530	0.187099	9.61009
	Tb927.11.15070	0.171087	3.96907
	Tb927.10.340	0.170979	5.72796
	Tb927.10.15220	0.160435	5.30951
	Tb927.6.1850	0.151928	7.4567
	Tb11.v5.0927	0.145232	8.26165
	Tb11.v5.0366	0.108927	5.33055
	Tb11.02.5430b	0.0833536	8.51428
	Tb927.11.15100	0.054705	7.88908
	Tb427.04.2760	0.0375824	9.83311
	Tb927.9.11000	0.0339644	5.80829
	Tb927.4.4660	0.0301886	4.0668
	Tb927.10.4740	0.0250228	4.2818
	Tb427.03.3300	0.0238711	6.80205
	Tb927.9.9780	0.0127576	5.02269
	Tb927.6.2700	0.00885543	11.6804
	Tb927.9.11500	0.00376037	17.533
	Tb927.9.7250	0.00257161	8.33896
	Tb927.6.3290	31.058	3.38338
	Tb427.01.1310	29.9387	3.21042
	Tb927.5.2420	22.9397	1.99106
	Tb927.10.3540	15.2558	3.35848
	Tb927.2.2260	9.66035	1.85401
	Tb927.10.8980	9.27172	2.87747
	Tb927.10.11370	8.81281	1.87467
	Tb427.08.730	8.30749	2.18311
	Tb927.8.2550	8.17059	1.90666
	Tb927.10.770	7.78615	3.22073
	Tb927.3.5610	7.55349	3.44962
	Tb927.8.5860	7.38973	3.05244
	Tb927.9.8290	7.09866	2.94935
	Tb927.11.12980	6.98884	1.33473
	Tb927.3.3890	6.69357	2.47062
	Tb427.10.15170	6.60633	1.29307
	Tb427tmp.01.0500	6.33536	3.32699
	Tb927.11.10150	6.13855	2.03757
	Tb427.05.4120	6.09663	2.97265
	Tb927.11.10570	5.95987	3.42291
	Tb927.6.4040	5.80151	2.61932
	Tb927.11.7590	5.76517	2.82899
	Tb927.11.5500	5.65161	2.2735
	Tb927.11.13830	5.6316	3.24083
	Tb927.5.950	5.62272	1.64844
	Tb927.11.15820	5.5648	2.91007
	Tb927.5.920	5.25508	3.18645
	Tb427tmp.47.0024	5.19725	3.71286
	Tb927.8.8180	5.06824	1.16785
	Tb927.10.9970	5.05493	2.39367
	Tb927.11.11470	5.02205	3.38933
	Tb927.3.4850	5.00488	2.41851
	Tb927.9.5280	4.93233	3.55258
	Tb427.10.6850	4.77377	2.73769
	Tb927.3.1250	4.7574	0.657135
	Tb927.10.5380	4.71939	2.85904
	Tb427.01.1390	4.68351	0.903752
	Tb927.5.4440	4.67623	1.30678
	Tb427tmp.02.4660	4.59893	0.636994
	Tb427.08.6240	4.59699	2.4496
	Tb927.7.3990	4.50093	3.17852
	Tb427.01.3390	4.44384	1.10759
	Tb927.10.14480	4.42522	1.43201
	Tb927.2.3370	4.40467	2.34864
	Tb927.2.6100	4.3587	1.22992
	Tb427.06.3930	4.32744	1.99395
	Tb427tmp.01.7510	4.32274	3.42692
	Tb427.05.1790	4.31371	2.77035
	Tb427.10.600	4.27707	2.06032
	Tb427tmp.160.5240	4.24989	2.14554
	Tb927.10.6600	4.22789	3.04687
	Tb927.8.6960	4.2133	1.72804
	Tb927.1.3010	4.188	3.19563
	Tb427.02.4400	4.18461	2.45095
	Tb927.7.880	4.18169	1.30102
	Tb927.10.5120	4.17489	0.998688
	Tb927.5.1510	4.15539	3.24425
	Tb927.10.10030	4.12152	1.25849
	Tb927.11.12150	4.06216	1.77321
	Tb427.07.3050	4.05009	3.59527
	Tb927.6.4560	3.99068	1.81384
	Tb927.9.1950	3.96984	3.21517
	Tb927.3.4450	3.89074	1.18541
	Tb927.11.870	3.87247	1.29258
	Tb927.11.6000	3.86949	1.83337
	Tb427tmp.02.0865	3.85486	1.78589
	Tb427.06.1440	3.85346	2.06735
	Tb427.05.680	3.83965	3.72497
	Tb927.3.3220	3.81839	1.69105
	Tb927.6.2080	3.74598	1.79511
	Tb427.07.1290	3.73625	0.808296
	Tb427.01.1370	3.71911	3.17843
	Tb427.05.3640	3.66288	3.48116
	Tb427tmp.01.6950	3.63407	1.92613
	Tb927.8.3110	3.62757	2.48927
	Tb927.10.7380	3.62441	1.12317
	Tb927.11.10170	3.58228	0.918345
	Tb927.7.2500	3.57433	1.23271
	Tb927.10.11990	3.55748	0.961981
	Tb927.10.12860	3.52735	2.5384
	Tb427.05.4040	3.52234	2.67359
	Tb427tmp.211.2580	3.47986	2.28968
	Tb927.9.10630	3.44584	1.92589
	Tb927.11.6980	3.42284	2.12139
	Tb927.11.5060	3.42146	1.94947
	Tb427.06.4960	3.40144	2.91529
	Tb927.10.16170	3.39595	1.74441
	Tb927.5.3110	3.38829	1.098
	Tb427.07.3510	3.36194	3.76842
	Tb927.7.7410	3.35854	2.13883
	Tb927.2.2140	3.33914	1.30206
	Tb927.2.2160	3.31085	1.98408
	Tb927.11.12210	3.30594	1.30469
	Tb427.06.2050	3.28953	1.34829
	Tb927.11.10140	3.28275	1.68065
	Tb427.06.4200	3.26962	2.14451
	Tb927.11.4800	3.2453	3.14527
	Tb927.11.9490	3.22407	1.15259
	Tb927.10.11150	3.21598	1.28787
	Tb427tmp.02.5780	3.18241	1.2161
	Tb927.11.4210	3.1539	1.38812
	Tb927.11.13710	3.15174	1.14995
	Tb927.10.14330	3.14663	1.70217
	Tb927.10.13770	3.13859	1.92373
	Tb927.10.12990	3.11002	1.77536
	Tb927.9.13350	3.07215	1.98238
	Tb927.1.1210	3.05701	1.30571
	Tb427tmp.v1.0350	3.05524	1.98434
	Tb927.10.10130	3.04613	1.21703
	Tb927.5.770	3.04189	2.51835
	Tb427.01.1000	3.02508	1.60407
	Tb427.08.3060	3.02278	1.39577
	Tb927.8.8170	3.01261	2.11173
	Tb927.2.1180	3.00783	2.52003
	Tb927.9.3640	2.99568	2.88309
	Tb927.7.3330	2.98219	0.871099
	Tb927.10.5010	2.98055	1.09462
	Tb927.7.4250	2.95992	0.830859
	Tb927.2.4445	2.95262	0.38042
	Tb927.10.10830	2.94553	1.61369
	Tb427.01.2990	2.91933	2.35994
	Tb927.9.14080	2.90186	0.538987
	Tb427.03.2750	2.89224	0.982694
	Tb927.5.550	2.88633	0.83988
	Tb927.1.1730	2.88151	1.26357
	Tb427.08.2040	2.87297	1.30552
	Tb927.8.1930	2.86678	1.18767
	Tb927.9.9100	2.86086	1.25809
	Tb427.10.14860	2.85944	1.20513
	Tb927.11.13210	2.8549	0.467382
	Tb427tmp.01.2740	2.83395	1.58481
	Tb927.11.1050	2.82831	1.73141
	Tb927.7.6230	2.7936	0.596325
	Tb427.10.380	2.7788	1.47461
	Tb927.9.7190	2.77735	0.95245
	Tb927.10.6320	2.76771	1.8294
	Tb927.5.3410	2.76342	1.23468
	Tb927.5.3040	2.75361	1.9325
	Tb427tmp.211.4520	2.75265	0.867227
	Tb427.06.2840	2.70116	0.964453
	Tb427.05.1580	2.68021	1.10258
	Tb927.10.13310	2.678	2.0265
	Tb927.7.7130	2.67043	1.32704
	Tb927.9.4080	2.66382	0.934225
	Tb927.5.760	2.63972	0.791649
	Tb427tmp.01.1830	2.63435	1.01402
	Tb427.03.5240	2.6088	1.78701
	Tb927.11.4780	2.60744	1.87506
	Tb427.10.4940	2.60058	0.745489
	Tb927.3.2310	2.59747	1.61976
	Tb927.11.9450	2.59099	2.10766
	Tb927.11.10330	2.58501	2.57443
	Tb927.6.1200	2.58482	1.95966
	Tb927.6.1590	2.5825	1.31931
	Tb927.3.820	2.56156	1.65289
	Tb927.10.8950	2.5588	1.29342
	Tb927.10.8080	2.558	1.23121
	Tb927.11.6460	2.5542	1.02011
	Tb427.03.4040	2.55006	0.844124
	Tb427.08.2970	2.53643	0.827413
	Tb927.5.2090	2.52388	1.80713
	Tb927.5.1900	2.52225	1.88001
	Tb927.11.800	2.51926	0.734271
	Tb927.8.4550	2.50392	3.20967
	Tb927.10.5910	2.4852	1.30602
	Tb927.8.8330	2.46188	3.10648
	Tb927.11.14750	2.44291	0.718678
	Tb927.9.8410	2.43811	3.96725
	Tb927.11.4360	2.43717	0.76717
	Tb927.3.1790	2.43256	4.72702
	Tb427tmp.160.1140	2.43036	0.695187
	Tb927.10.12700	2.42686	4.02565
	Tb927.4.3070	2.40836	1.81597
	Tb927.4.3430	2.39462	0.820924
	Tb927.11.11010	2.38837	1.17542
	Tb927.5.4470	2.38368	0.798011
	Tb927.7.1630	2.37715	0.564972
	Tb927.11.11630	2.37421	1.09445
	Tb927.3.770	2.36905	1.09178
	Tb927.7.2490	2.36525	1.992
	Tb927.8.3560	2.36095	1.41434
	Tb427.02.5930	2.34382	1.87074
	Tb927.11.3830	2.33665	0.715462
	Tb927.11.4480	2.33302	2.366
	Tb927.11.4810	2.33172	1.28794
	Tb427tmp.211.0210	2.32888	1.942
	Tb927.10.2310	2.32433	1.10222
	Tb927.8.990	2.32005	0.710729
	Tb427.06.2690	2.31762	0.905072
	Tb927.11.15230	2.28716	0.812974
	Tb927.10.4980	2.28247	0.713611
	Tb927.3.2260	2.27766	1.85553
	Tb927.10.740	2.27206	0.739345
	Tb427.10.7570	2.26757	3.55662
	Tb927.1.1630	2.25115	1.46309
	Tb927.11.13230	2.25085	1.09775
	Tb927.8.5900	2.24731	0.834024
	Tb927.8.1230	2.24548	0.681614
	Tb927.4.560	2.24174	1.6757
	Tb427.10.3630	2.24022	1.04715
	Tb427tmp.160.1570	2.23549	0.826561
	Tb927.11.11620	2.23443	1.23696
	Tb927.4.4210	2.228	1.49129
	Tb927.8.5320	2.22176	0.757183
	Tb427.10.13830	2.21994	0.787747
	Tb927.6.4750	2.21551	2.8725
	Tb927.7.3430	2.21323	2.15821
	Tb927.11.14970	2.19082	0.601039
	Tb927.3.1890	2.18956	1.15862
	Tb927.1.2670	2.18754	0.975238
	Tb927.9.6910	2.18437	0.723687
	Tb927.11.3430	2.1825	1.28221
	Tb927.10.1340	2.1803	3.13833
	Tb927.10.2610	2.1776	1.46235
	Tb427tmp.02.5590	2.16955	0.539559
	Tb927.6.5000	2.16445	0.572751
	Tb927.5.3980	2.16165	1.57779
	Tb927.10.1660	2.15905	0.625284
	Tb427.03.620	2.15133	1.11047
	Tb927.3.910	2.14593	0.52809
	Tb927.6.2780	2.14385	1.3026
	Tb927.10.12220	2.13257	1.67775
	Tb427.01.860	2.1297	0.990665
	Tb427.05.3010	2.11962	0.845444
	Tb11.v5.0670	2.11352	0.504003
	Tb927.7.5760	2.11192	0.629303
	Tb927.9.11110	2.11025	0.779223
	Tb427.10.14510	2.10945	1.44553
	Tb927.10.1870	2.10563	0.738926
	Tb927.7.1170	2.1038	0.415214
	Tb427.07.4710	2.10377	0.836217
	Tb927.1.1200	2.10021	1.26604
	Tb927.7.3030	2.09996	0.814375
	Tb927.3.2150	2.0959	0.671166
	Tb927.1.1700	2.0946	0.787174
	Tb927.10.13620	2.09342	1.5107
	Tb427.10.4890	2.08915	1.23731
	Tb927.6.2220	2.08853	0.399822
	Tb427.03.2080	2.08612	0.501136
	Tb427.10.5400	2.07642	0.419134
	Tb927.10.8780	2.07475	0.836702
	Tb927.10.2350	2.06524	3.01198
	Tb927.11.7140	2.05746	0.648955
	Tb927.10.12000	2.05557	0.94465
	Tb927.4.1360	2.05395	0.987521
	Tb927.11.9550	2.0515	0.626512
	Tb927.11.2250	2.0483	2.40977
	Tb427.06.2010	2.04528	2.607
	Tb927.5.2780	2.04434	1.23407
	Tb927.10.12050	2.03345	1.16813
	Tb927.7.4580	2.03182	1.30183
	Tb927.10.6190	2.0307	0.564625
	Tb427.10.13130	2.02909	1.45229
	Tb927.9.13050	2.02817	0.664776
	Tb927.11.11150	2.02757	0.885744
	Tb927.4.1310	2.02596	0.87394
	Tb927.8.5020	2.02546	0.642994
	Tb927.10.7430	2.02473	1.17624
	Tb927.10.9380	2.02447	1.31369
	Tb927.10.1440	2.02327	1.77717
	Tb927.8.6560	2.02227	0.838684
	Tb927.8.1770	2.02069	1.30222
	Tb427.03.3670	2.02	1.13566
	Tb927.8.6580	2.00857	0.75651
	Tb427tmp.01.2720	2.00718	1.83143
	Tb927.10.12290	1.99946	1.30855
	Tb427tmp.02.5660	1.99926	2.18745
	Tb927.11.13890	1.99661	1.76613
	Tb427.02.6070	1.99169	0.88662
	Tb427.05.4410	1.98898	1.15006
	Tb927.11.15240	1.97295	2.85675
	Tb927.6.4350	1.97139	1.28364
	Tb927.8.4930	1.96943	1.21046
	Tb927.10.13730	1.96913	0.483679
	Tb427.10.12200	1.96326	0.838768
	Tb927.10.6300	1.96225	1.5945
	Tb427.05.4360	1.96083	1.16073
	Tb927.4.2080	1.95821	1.54399
	Tb927.11.11780	1.95809	1.30252
	Tb927.3.1680	1.95298	1.72414
	Tb927.10.1140	1.94999	1.03715
	Tb927.8.2280	1.93681	0.695522
	Tb927.11.6010	1.93125	0.831235
	Tb927.2.3800	1.92505	0.873746
	Tb427.10.2210	1.92483	1.14762
	Tb427tmp.02.3990	1.92237	0.308642
	Tb927.4.1500	1.91514	0.701655
	Tb927.2.2940	1.91097	1.01861
	Tb927.9.2620	1.90105	1.17317
	Tb927.4.4650	1.88739	0.432841
	Tb927.11.12750	1.8873	0.690807
	Tb927.10.8620	1.88659	0.537375
	Tb427.05.3250	1.88353	0.445124
	Tb927.10.830	1.8827	1.21478
	Tb927.11.4380	1.8822	1.07683
	Tb927.3.4890	1.87767	0.449589
	Tb927.9.13780	1.87661	0.834708
	Tb927.11.16810	1.87487	0.7301
	Tb427tmp.01.4020	1.87464	1.33719
	Tb427.01.4230	1.85645	0.754767
	Tb927.8.2760	1.85364	0.986045
	Tb927.10.10700	1.8424	0.8312
	Tb927.8.6480	1.83779	0.795663
	Tb927.9.14550	1.83527	0.838528
	Tb927.4.360	1.83463	0.781218
	Tb927.10.11220	1.80949	0.657266
	Tb927.3.3520	1.80477	1.56072
	Tb927.11.15640	1.80173	0.498102
	Tb927.7.1380	1.80153	0.274065
	Tb927.4.2790	1.7976	1.02214
	Tb927.10.840	1.79756	0.257843
	Tb927.10.15330	1.7945	0.388925
	Tb927.10.15430	1.79143	0.812385
	Tb427.07.3100	1.77625	1.226
	Tb927.7.2450	1.77402	1.28367
	Tb927.7.3410	1.77026	0.37506
	Tb927.11.4180	1.76985	0.555356
	Tb427.10.5450	1.76448	1.14148
	Tb427.07.2640	1.76318	1.95139
	Tb927.7.4180	1.76116	0.927552
	Tb927.11.6790	1.75683	0.660489
	Tb427.07.3740	1.75665	1.1861
	Tb427.03.4700	1.75443	2.27406
	Tb927.11.11290	1.74856	1.21857
	Tb927.6.4930	1.74703	1.29958
	Tb427.10.7670	1.74675	0.484134
	Tb427.07.6900	1.74559	1.31382
	Tb427tmp.02.2600	1.74318	0.467382
	Tb927.6.4540	1.73924	1.33251
	Tb927.2.5850	1.73714	0.795397
	Tb927.10.1730	1.73151	0.854362
	Tb927.9.9230	1.72777	0.470208
	Tb927.6.400	1.7261	0.500845
	Tb927.10.4080	1.72469	1.41897
	Tb927.6.4780	1.72237	0.923045
	Tb427tmp.211.4120	1.72109	0.459575
	Tb927.10.10010	1.71949	1.04348
	Tb927.11.10690	1.71699	0.747603
	Tb927.10.6810	1.71569	0.665003
	Tb427.08.5100	1.71236	0.498898
	Tb927.5.4370	1.71158	0.752948
	Tb927.9.2650	1.70747	0.487223
	Tb927.2.2950	1.70702	0.999732
	Tb927.7.2660	1.70507	0.433997
	Tb927.9.7070	1.70457	0.838676
	Tb427tmp.03.0940	1.70441	0.30773
	Tb927.7.1080	1.69728	1.25748
	Tb927.10.10140	1.69542	0.884382
	Tb427tmp.01.0610	1.69228	0.863647
	Tb427tmp.01.5250	1.68942	0.368615
	Tb927.9.14480	1.68312	0.268773
	Tb927.6.4670	1.68215	0.455763
	Tb927.11.4550	1.68199	0.880411
	Tb927.9.6130	1.68193	0.409695
	Tb927.11.9290	1.67809	1.0961
	Tb927.1.2570	1.67751	0.595166
	Tb427.08.5610	1.67658	0.742878
	Tb927.11.1710	1.67363	2.61721
	Tb427.07.7070	1.67288	0.35924
	Tb927.11.13930	1.66961	1.23042
	Tb927.8.920	1.66959	0.373476
	Tb927.9.12700	1.66954	0.580141
	Tb927.2.4000	1.66896	1.22678
	Tb927.10.7090	1.65961	1.69986
	Tb927.10.1960	1.65871	1.3144
	Tb927.11.3120	1.65833	0.379308
	Tb927.11.4650	1.65795	1.33331
	Tb927.5.3350	1.65793	0.372414
	Tb427tmp.02.3760	1.65535	0.289369
	Tb927.2.3180	1.65421	0.704181
	Tb927.4.3060	1.65356	1.21008
	Tb927.3.1150	1.65105	0.800284
	Tb927.10.820	1.6507	1.27711
	Tb427tmp.01.2620	1.64895	0.943504
	Tb927.5.600	1.64742	0.536284
	Tb927.7.1370	1.64335	1.17898
	Tb927.3.2890	1.63835	0.817427
	Tb427.07.2570	1.6357	0.720693
	Tb927.7.5310	1.62975	1.58246
	Tb427.07.3950	1.62899	1.43573
	Tb927.7.4820	1.62074	0.240737
	Tb927.2.5150	1.61856	0.383349
	Tb927.8.5040	1.61821	0.599073
	Tb927.5.2530	1.61741	0.568991
	Tb427.02.4650	1.61684	0.777435
	Tb927.5.3840	1.61659	0.215028
	Tb427.07.4200	1.6148	0.865546
	Tb927.11.7150	1.61177	0.31497
	Tb427tmp.02.5210	1.60786	2.00744
	Tb927.11.13660	1.60481	0.289209
	Tb927.3.4270	1.60014	0.566869
	Tb927.5.1700	1.59574	0.658115
	Tb427tmp.02.0250	1.59184	1.34479
	Tb927.11.1010	1.59044	0.467382
	Tb927.3.3550	1.58856	2.57587
	Tb427tmp.01.4200	1.58814	0.372231
	Tb927.3.5330	1.58798	0.407084
	Tb927.5.1840	1.58639	0.262088
	Tb927.10.11270	1.58589	0.339398
	Tb927.10.2580	1.58431	0.403058
	Tb927.7.2070	1.58276	0.813208
	Tb927.9.15060	1.58033	0.597888
	Tb927.4.1680	1.58005	0.43537
	Tb927.7.270	1.57884	0.786336
	Tb927.9.3580	1.5785	1.02514
	Tb927.4.3360	1.57813	0.815718
	Tb927.2.2430	1.57378	0.801393
	Tb927.2.3620	1.57237	0.553721
	Tb927.8.6050	1.57119	0.725771
	Tb427tmp.03.0160	1.57111	3.06444
	Tb927.10.2440	1.56342	0.467382
	Tb927.10.6260	1.55941	0.598965
	Tb927.10.2270	1.55837	1.68904
	Tb427tmp.01.5490	1.55531	0.612101
	Tb927.9.8680	1.55288	0.247037
	Tb927.7.7470	1.55181	1.06808
	Tb927.10.14070	1.5517	0.299849
	Tb927.9.10850	1.55158	0.467382
	Tb927.11.14150	1.55135	0.536903
	Tb927.10.15350	1.5505	0.467382
	Tb427.02.4810	1.54755	0.831829
	Tb927.8.3610	1.54428	0.900781
	Tb927.3.3790	1.54353	0.458824
	Tb927.3.3630	1.54187	1.80157
	Tb427.03.5600	1.53856	0.832624
	Tb927.4.4700	1.53749	0.806249
	Tb927.4.1660	1.53702	0.82213
	Tb927.7.3460	1.53319	0.61058
	Tb427tmp.01.8270	1.53256	0.780979
	Tb427.06.3350	1.52942	0.825255
	Tb427.01.3400	1.52892	0.809476
	Tb927.11.2200	1.52822	0.467382
	Tb927.8.2300	1.52764	0.409426
	Tb927.3.1940	1.52665	0.440579
	Tb927.11.9830	1.5256	0.32619
	Tb927.7.1340	1.52492	1.13526
	Tb927.11.16340	1.51935	0.904572
	Tb427.05.560	1.51859	0.351198
	Tb927.6.2210	1.51624	0.375167
	Tb927.1.650	1.51522	0.632589
	Tb927.2.4890	1.51127	1.05459
	Tb927.2.3030	1.51104	0.344009
	Tb927.3.2440	1.51036	0.194297
	Tb927.6.1530	1.51036	0.220604
	Tb927.11.1840	1.51002	0.83423
	Tb927.4.870	1.50614	0.940458
	Tb927.3.1600	1.50569	0.281905
	Tb427.05.1080	1.50521	0.306064
	Tb927.5.590	1.50057	0.619994
	Tb927.10.8870	1.49102	0.80715
	Tb927.3.5490	1.49087	0.368583
	Tb427.08.7480	1.48971	0.51508
	Tb11.v5.0326	1.48735	0.221453
	Tb927.2.2230	1.48584	0.262726
	Tb927.4.3350	1.48534	0.341878
	Tb927.11.10080	1.4818	0.397485
	Tb927.11.850	1.48045	0.693893
	Tb927.8.6770	1.47941	0.567013
	Tb927.8.5970	1.47578	1.114
	Tb927.11.5970	1.4754	0.306077
	Tb927.10.3380	1.47539	0.335482
	Tb927.11.1070	1.47483	0.500163
	Tb927.9.12770	1.47438	1.0273
	Tb927.6.3360	1.47383	0.806777
	Tb927.11.15190	1.47335	0.981455
	Tb927.10.8090	1.47298	0.467382
	Tb427tmp.01.2170	1.47272	0.523195
	Tb927.10.15760	1.47265	1.00393
	Tb427.08.4890	1.46976	0.403099
	Tb927.9.8810	1.46726	0.467382
	Tb927.10.9120	1.46659	0.467382
	Tb927.10.3260	1.46603	0.354665
	Tb927.7.3380	1.46314	0.318311
	Tb927.4.3670	1.4608	0.716688
	Tb427tmp.55.0007	1.46035	0.467382
	Tb927.3.3440	1.45757	0.205683
	Tb927.11.4610	1.45519	0.236172
	Tb427.07.1240	1.45403	0.620044
	Tb927.5.2320	1.45379	0.181895
	Tb927.10.1560	1.4525	0.42389
	Tb927.11.11700	1.45244	0.269416
	Tb11.02.5105b	1.45217	0.230835
	Tb927.4.3450	1.44824	0.365853
	Tb927.6.3690	1.44584	0.418604
	Tb427.05.3140	1.44445	0.831781
	Tb427.06.1990	1.44445	0.185888
	Tb927.1.1680	1.44423	0.281726
	Tb927.3.3040	1.44122	0.467382
	Tb427tmp.01.3400	1.44031	0.645983
	Tb927.7.3670	1.43832	0.467382
	Tb927.11.2430	1.43818	0.731664
	Tb427.05.3050	1.43624	0.467382
	Tb927.8.1300	1.43539	0.768409
	Tb927.11.14300	1.43486	0.919384
	Tb927.5.2290	1.4348	0.798356
	Tb427tmp.01.5200	1.43454	0.467382
	Tb927.9.10520	1.43307	0.229768
	Tb927.8.6800	1.43286	0.799188
	Tb427tmp.244.2650	1.43094	0.777271
	Tb927.11.10240	1.43048	0.513186
	Tb427.01.2580	1.42671	0.205887
	Tb927.10.14340	1.42501	0.777991
	Tb927.9.15050	1.42477	0.811925
	Tb927.8.3130	1.42413	0.467382
	Tb927.11.6620	1.4205	0.616417
	Tb927.9.7210	1.41908	1.27017
	Tb927.10.3520	1.41726	0.441695
	Tb927.10.11520	1.41629	0.198535
	Tb427.01.1790	1.41512	0.499605
	Tb427.07.320	1.41241	0.622259
	Tb427.02.5130	1.41124	0.636014
	Tb427.06.4530	1.40814	0.474922
	Tb927.10.12920	1.40783	0.822276
	Tb927.10.3200	1.40652	0.591551
	Tb427.07.3550	1.40388	0.564315
	Tb927.5.2660	1.40337	0.938757
	Tb427tmp.160.4680	1.40171	0.396164
	Tb927.4.3690	1.40071	0.467382
	Tb927.7.740	1.39685	0.554773
	Tb427tmp.211.2090	1.39659	0.394046
	Tb927.10.11610	1.39483	0.234969
	Tb927.8.5010	1.39375	1.61109
	Tb927.7.1860	1.39303	0.467382
	Tb927.2.4540	1.39152	0.229014
	Tb927.10.13780	1.38784	0.265304
	Tb427.08.570	1.38717	0.165299
	Tb427tmp.211.3680	1.38611	0.970839
	Tb427tmp.02.1680	1.38577	0.193372
	Tb927.6.5010	1.38527	0.467382
	Tb427tmp.160.4090	1.3848	0.336929
	Tb927.8.5830	1.38278	0.467382
	Tb927.10.15310	1.37971	0.243941
	Tb927.6.640	1.37809	1.03102
	Tb927.4.1630	1.3772	0.663367
	Tb927.10.12740	1.37684	0.659259
	Tb927.4.2060	1.37493	0.732752
	Tb927.3.1910	1.37339	0.467382
	Tb927.10.10340	1.37295	0.626798
	Tb927.11.5700	1.37184	1.02518
	Tb927.8.1630	1.37081	0.386759
	Tb927.11.4040	1.37069	0.467382
	Tb927.8.2030	1.36906	0.721885
	Tb927.2.4130	1.36899	0.252869
	Tb927.2.5980	1.3684	0.211056
	Tb927.9.1750	1.36838	0.369583
	Tb927.1.4050	1.36722	0.216056
	Tb927.8.750	1.36467	0.333014
	Tb427.02.4550	1.36328	0.329168
	Tb927.6.4950	1.36315	0.197301
	Tb927.3.2710	1.362	1.19886
	Tb427.07.6980	1.36184	0.944004
	Tb927.8.3250	1.35953	0.467382
	Tb427tmp.160.0910	1.35919	0.607527
	Tb927.3.3970	1.35914	0.146485
	Tb927.6.4070	1.35579	0.208758
	Tb927.11.11300	1.35567	0.173214
	Tb927.10.4180	1.35421	0.191704
	Tb927.5.840	1.35279	0.282486
	Tb427.06.3420	1.35087	0.763706
	Tb927.3.3460	1.34798	0.603337
	Tb927.8.2450	1.34776	0.467382
	Tb927.6.2000	1.34297	0.831076
	Tb427.06.2020	1.34284	0.448394
	Tb427tmp.211.4670	1.34208	0.774364
	Tb927.7.7030	1.34204	0.270165
	Tb427.07.5600	1.34144	0.79785
	Tb927.6.2320	1.33934	0.158667
	Tb927.6.3170	1.33802	0.461682
	Tb927.8.6680	1.33517	0.467382
	Tb427.10.11950	1.33303	0.378662
	Tb927.3.1430	1.33233	1.18225
	Tb927.8.1550	1.33159	0.253967
	Tb927.11.10880	1.33107	0.371056
	Tb927.11.2840	1.33074	0.140191
	Tb927.8.8310	1.33011	0.227961
	Tb927.11.13270	1.32986	0.467382
	Tb927.8.2090	1.3284	0.467382
	Tb927.7.2170	1.32807	0.48261
	Tb927.10.920	1.32668	0.282169
	Tb927.6.1280	1.32635	0.301919
	Tb927.9.11510	1.32385	0.887326
	Tb927.10.5220	1.32231	0.265723
	Tb927.7.4150	1.32128	0.926594
	Tb427.10.11050	1.32072	0.506264
	Tb927.10.2960	1.32042	0.836948
	Tb427.06.1470	1.32013	1.22089
	Tb927.3.1010	1.3194	0.767832
	Tb427.07.4110	1.31765	0.100521
	Tb427_PUF10	1.31741	0.502992
	Tb927.10.6580	1.31715	0.467382
	Tb927.10.9110	1.31649	0.916359
	Tb927.11.4690	1.31616	0.838277
	Tb927.10.9130	1.31532	0.467382
	Tb427tmp.01.4940	1.31238	0.532349
	Tb927.11.11660	1.3107	0.356176
	Tb927.7.6800	1.30798	0.387494
	Tb927.7.3890	1.30512	0.467382
	Tb927.9.15380	1.3049	0.467382
	Tb927.6.3890	1.30464	0.863775
	Tb927.10.6650	1.30403	0.412805
	Tb427tmp.52.0009	1.30184	0.834543
	Tb927.7.1650	1.29969	0.661967
	Tb927.10.15420	1.29773	0.253113
	Tb927.6.2490	1.2963	0.124121
	Tb927.7.2760	1.29629	0.467382
	Tb927.6.3670	1.29575	0.492176
	Tb927.10.12960	1.29394	0.297671
	Tb927.10.10620	1.29383	0.282521
	Tb927.9.5460	1.29214	0.43363
	Tb427tmp.01.8480	1.29172	0.179729
	Tb927.11.6410	1.29148	0.4923
	Tb927.4.3160	1.29042	0.874317
	Tb427.06.1680	1.29005	0.847843
	Tb427tmp.55.0015	1.28998	0.467382
	Tb427.05.1150	1.28776	0.539992
	Tb927.10.13980	1.28751	0.129132
	Tb927.11.14960	1.28691	0.323411
	Tb927.10.8850	1.28468	0.467382
	Tb927.10.6680	1.28453	0.862754
	Tb427.03.1710	1.28257	0.22492
	Tb427.06.1290	1.28226	1.09263
	Tb927.9.13510	1.28149	0.16705
	Tb927.10.15250	1.28089	0.688522
	Tb927.11.1850	1.2791	0.233615
	Tb927.11.10160	1.27904	0.504482
	Tb427.10.13430	1.27748	0.142146
	Tb927.8.6930	1.27603	0.812488
	Tb927.6.2140	1.27495	0.283388
	Tb927.3.3110	1.27413	0.46407
	Tb927.3.3060	1.27371	0.467382
	Tb927.5.4460	1.26985	0.204231
	Tb927.11.9130	1.26912	0.263617
	Tb927.11.1820	1.26834	0.248291
	Tb927.11.4920	1.26734	0.836272
	Tb427tmp.160.1260	1.26687	0.166097
	Tb927.11.10420	1.26469	0.247266
	Tb927.9.9730	1.26405	0.182827
	Tb927.7.3960	1.26378	0.163677
	Tb427.03.3590	1.26336	0.40254
	Tb927.1.1750	1.26325	1.08728
	Tb927.11.7500	1.26302	0.127553
	Tb927.1.540	1.26298	0.402055
	Tb11.v5.0584	1.2611	0.148813
	Tb427.06.2390	1.26045	0.752689
	Tb427.07.450	1.25775	0.467382
	Tb927.10.10280	1.2574	0.467382
	Tb427.06.2470	1.25612	0.467382
	Tb927.10.3100	1.25421	0.964786
	Tb927.9.3470	1.25411	0.766855
	Tb927.4.2240	1.25189	0.143386
	Tb427.10.14490	1.25175	0.72031
	Tb927.7.7450	1.25091	0.203095
	Tb927.8.1860	1.25091	0.12798
	Tb11.v5.0697	1.2507	0.140974
	Tb927.10.8410	1.24897	0.149958
	Tb927.11.17000	1.24829	0.944803
	Tb927.11.16090	1.24762	0.407153
	Tb927.6.2190	1.24756	0.467382
	Tb927.4.1140	1.24752	0.97125
	Tb427.10.3340	1.24665	0.467382
	Tb927.9.11850	1.24597	0.351853
	Tb927.10.6610	1.24556	0.337112
	Tb927.7.1440	1.24465	0.456
	Tb927.8.3270	1.24424	0.467382
	Tb927.3.5300	1.24328	0.23091
	Tb927.9.6510	1.24289	0.587969
	Tb927.9.1380	1.23844	0.593413
	Tb927.7.4960	1.23787	0.467382
	Tb927.11.1540	1.23727	0.249881
	Tb927.2.4240	1.23617	0.167521
	Tb927.11.9970	1.23479	0.251295
	Tb927.3.2700	1.23451	0.467382
	Tb927.11.8700	1.23395	0.334642
	Tb427.01.1670	1.2334	0.142278
	Tb927.10.10410	1.23267	1.25032
	Tb427.10.430	1.23205	0.157125
	Tb427.10.4830	1.2308	0.467382
	Tb927.1.720	1.23003	0.31748
	Tb09.v4.0015	1.22936	0.197523
	Tb427.10.9240	1.22934	0.164789
	Tb927.7.6540	1.22734	0.13233
	Tb927.11.7350	1.22729	0.243578
	Tb427.02.5820	1.22657	0.182366
	Tb427.06.2350	1.22619	0.781842
	Tb427.10.14890	1.22615	0.153849
	Tb927.10.11350	1.2248	0.203753
	Tb927.3.5010	1.22379	0.467382
	Tb927.9.1710	1.22362	0.188252
	Tb927.11.8310	1.22304	0.467382
	Tb927.11.9930	1.22272	0.467382
	Tb927.11.9670	1.221	0.147915
	Tb927.6.3190	1.22053	0.467382
	Tb927.11.11310	1.21595	0.308302
	Tb927.7.4220	1.21579	0.502108
	Tb927.11.16530	1.21571	0.408623
	Tb927.8.3750	1.21415	0.284546
	Tb927.11.7670	1.21399	0.730073
	Tb927.7.7440	1.21382	0.130135
	Tb927.9.9190	1.21035	0.366696
	Tb427.10.14680	1.2095	0.164852
	H25N7.04	1.20864	0.745002
	Tb927.10.13640	1.20819	0.467382
	Tb927.1.3310	1.2062	0.108632
	Tb927.8.4610	1.20574	0.16575
	Tb927.8.6650	1.20515	0.467382
	Tb927.4.2650	1.20504	0.37543
	Tb927.5.1470	1.20412	0.0927802
	Tb927.5.2080	1.20006	0.418312
	Tb927.10.3120	1.19969	0.467382
	Tb927.7.1310	1.19922	0.158159
	Tb927.1.560	1.19875	0.394417
	Tb927.8.1880	1.19873	0.140069
	Tb927.11.9420	1.19793	0.122364
	Tb427.04.2010	1.19787	0.198045
	Tb927.10.16150	1.19657	0.467382
	Tb927.6.4600	1.19634	0.467382
	Tb927.7.5260	1.19566	0.62342
	Tb927.6.1400	1.19404	0.215523
	Tb927.10.15380	1.19382	0.467382
	Tb427tmp.160.0390	1.19233	0.467382
	Tb927.10.15640	1.19169	0.210261
	Tb927.9.2240	1.1913	0.299158
	Tb927.4.660	1.19109	0.467382
	Tb927.3.1800	1.19031	0.467382
	Tb927.10.1090	1.18889	0.243119
	Tb927.8.6410	1.1851	0.200972
	Tb927.5.295b	1.1831	0.242391
	Tb927.8.6040	1.18244	0.170876
	Tb927.11.7190	1.18153	0.167636
	Tb927.11.9510	1.18147	0.838769
	Tb927.11.16450	1.18057	0.134519
	Tb927.9.12070	1.17676	0.140392
	Tb927.11.13310	1.17656	0.464863
	Tb927.7.1910	1.17448	0.0880667
	Tb927.11.1630	1.17366	0.452578
	Tb927.3.5070	1.172	0.554505
	Tb427tmp.01.2310	1.16956	0.467382
	Tb427.04.3850	1.16954	0.106389
	Tb927.8.4960	1.1693	0.467382
	Tb427.01.1620	1.16904	0.611937
	Tb927.9.8990	1.16781	0.148036
	Tb927.11.3100	1.16701	0.130027
	Tb927.10.4060	1.16528	0.169779
	Tb927.10.8890	1.16479	0.137495
	Tb927.8.580	1.16311	0.780658
	Tb927.8.5510	1.16267	0.119698
	Tb427tmp.160.4440	1.16249	0.140667
	Tb927.4.620	1.16169	0.645857
	Tb927.5.2550	1.16028	0.111686
	Tb927.9.14420	1.15995	0.223788
	Tb927.6.2480	1.15945	0.467382
	Tb427.10.6220	1.15937	0.121327
	Tb927.11.7290	1.1593	0.343644
	Tb927.10.13180	1.15897	0.114468
	Tb927.11.4000	1.15845	0.78047
	Tb427.01.3910	1.15813	0.17878
	Tb927.10.280	1.15766	0.210807
	Tb927.11.4850	1.15716	0.363731
	Tb927.7.990	1.15704	0.467382
	Tb927.10.6160	1.15669	0.467382
	Tb927.8.4450	1.15657	0.12081
	Tb927.5.1600	1.15588	0.467382
	Tb927.11.14380	1.15533	0.993285
	Tb927.7.6850	1.15455	0.223963
	Tb927.9.9940	1.15374	0.253486
	Tb927.7.600	1.14994	0.467382
	Tb927.9.11230	1.14706	0.0673697
	Tb927.10.5180	1.14464	0.831105
	Tb927.9.4360	1.14448	0.131133
	Tb927.7.4560	1.14423	0.467382
	Tb427.05.3750	1.14297	0.467382
	Tb927.6.1090	1.1426	0.171004
	Tb927.11.3770	1.14257	0.467382
	Tb927.11.3860	1.14244	0.610797
	Tb927.11.13650	1.14104	0.0508036
	Tb927.6.4140	1.13995	0.136275
	Tb427.01.3410	1.13832	0.368021
	Tb927.9.14160	1.13753	0.306031
	Tb427.06.1610	1.13695	0.10805
	Tb927.10.13000	1.13686	0.467382
	Tb927.11.14870	1.13616	0.0906381
	Tb927.7.1060	1.13595	0.244241
	Tb927.10.15950	1.13562	0.467382
	Tb927.11.11550	1.13561	0.210124
	Tb927.11.1220	1.13465	0.467382
	Tb927.8.810	1.13442	0.467382
	Tb927.7.1920	1.13359	0.467382
	Tb927.10.10590	1.13344	1.29439
	Tb927.6.1250	1.13078	0.296022
	Tb927.3.1140	1.13025	0.117503
	Tb427.05.930	1.1285	0.160088
	Tb927.10.1420	1.12818	0.0725273
	Tb927.3.3270	1.12816	0.22755
	Tb927.11.14650	1.12685	0.291474
	Tb427tmp.211.4190	1.12684	0.0749657
	Tb927.11.8080	1.1259	0.676943
	Tb11.02.5440b	1.12546	0.467382
	Tb927.9.13320	1.1251	0.467382
	Tb927.8.3380	1.1243	0.147588
	Tb927.1.2260	1.12416	0.0899774
	Tb927.6.5030	1.12192	0.108158
	Tb927.9.4500	1.1214	0.104557
	Tb427.03.2660	1.12056	0.0894224
	Tb427.10.5260	1.11947	0.450157
	Tb927.9.13990	1.11944	0.151559
	Tb927.10.5110	1.11871	0.467382
	Tb927.2.2370	1.1177	0.467382
	Tb927.11.7900	1.11705	0.129643
	Tb927.9.3130	1.11699	0.593015
	Tb927.10.3610	1.1169	0.0979674
	Tb927.8.1540	1.11613	0.467382
	Tb427.06.2510	1.11593	0.0512688
	Tb927.10.6360	1.11551	0.314329
	Tb927.7.2720	1.11539	0.735149
	Tb927.10.11900	1.11407	0.467382
	Tb927.10.2380	1.11384	0.174831
	Tb927.5.2060	1.11383	0.359399
	Tb927.8.1990	1.11382	0.243379
	Tb927.2.560	1.11351	0.152952
	Tb427.10.9890	1.11264	0.653308
	Tb927.3.4970	1.1125	0.3119
	Tb927.7.3500	1.112	0.0927233
	Tb927.11.8770	1.11166	0.078054
	Tb427tmp.244.2660	1.11015	0.0580711
	Tb427tmp.01.2020	1.10987	0.153318
	Tb927.9.3680	1.10967	0.187755
	Tb927.5.2150	1.10925	0.185539
	Tb927.6.3450	1.10852	0.467382
	Tb927.11.2120	1.10818	0.0737834
	Tb927.3.2130	1.1074	0.467382
	Tb927.9.14200	1.10688	0.0649469
	Tb927.10.13720	1.10676	0.224954
	Tb927.7.5460	1.10648	0.467382
	Tb427.06.3160	1.10583	0.467382
	Tb927.9.10250	1.10512	0.0371714
	Tb927.10.2290	1.10487	0.182026
	Tb927.9.12890	1.10465	0.0728231
	Tb427.08.5440	1.10367	0.141598
	Tb427tmp.01.4390	1.10263	0.467382
	Tb927.10.14010	1.10185	0.12949
	Tb927.10.13790	1.10059	0.0910426
	Tb927.5.1340	1.09919	0.467382
	Tb427.10.7490	1.09895	0.684378
	Tb427tmp.211.3340	1.09821	0.0669732
	Tb927.8.4210	1.09755	0.0438779
	Tb427.07.2190	1.09644	0.108919
	Tb427tmp.01.5000	1.0957	0.241084
	Tb427.05.2790	1.09557	0.467382
	Tb927.5.1160	1.09549	0.0395452
	Tb927.7.6830	1.09503	0.0770638
	Tb927.9.9150	1.09438	0.467382
	Tb11.02.5070b	1.09377	0.467382
	Tb927.11.6230	1.09166	0.0996211
	Tb927.5.2140	1.09143	0.0753401
	Tb427tmp.01.2330	1.0913	0.077411
	Tb927.6.5130	1.09053	0.10497
	Tb927.8.760	1.08969	0.109285
	Tb427.01.1600	1.08968	0.306829
	Tb927.11.16840.1	1.08942	0.768145
	Tb927.9.9750	1.08923	0.0346473
	Tb427tmp.160.3480	1.08908	0.267163
	Tb427.03.3910	1.0887	0.467382
	Tb927.5.1490	1.08838	0.0732794
	Tb927.4.3950	1.0876	0.172645
	Tb427.07.5890	1.08759	0.467382
	Tb927.3.3690	1.08719	0.289459
	Tb427tmp.02.5400	1.08707	0.0953962
	Tb927.3.2190	1.08677	0.0495886
	Tb427.05.2850	1.08616	0.0813694
	Tb927.3.1290	1.08524	0.249317
	Tb927.3.2290	1.08431	0.087171
	Tb927.4.4690	1.08423	0.467382
	Tb927.10.470	1.08385	0.0931698
	Tb927.8.3630	1.08331	0.0561787
	Tb427.10.3580	1.08313	0.081523
	Tb927.8.2020	1.08296	0.0736612
	Tb11.v5.0394	1.08292	0.467382
	Tb927.11.9120	1.08121	0.467382
	Tb927.7.4340	1.08016	0.745089
	Tb927.4.4550	1.07985	0.271207
	Tb927.11.260	1.07891	0.407004
	Tb927.10.14740	1.07822	0.0557817
	Tb927.1.2400	1.07755	0.449486
	Tb927.10.6700	1.07739	0.151191
	Tb927.8.3010	1.07702	0.511022
	Tb927.9.1600	1.07584	0.0935852
	Tb927.8.2820	1.07511	0.780627
	Tb927.3.3660	1.07491	0.467382
	Tb427tmp.50.0001	1.07479	0.0469157
	Tb927.4.2630	1.07431	0.0557966
	Tb427.10.9660	1.07427	0.200359
	Tb927.1.1930	1.0725	0.0816635
	Tb927.10.8140	1.07179	0.0896405
	Tb927.11.7450	1.0717	0.411025
	Tb927.9.13070	1.07165	0.0369921
	Tb927.11.1150	1.07155	0.467382
	Tb427.05.940	1.06979	0.0979371
	Tb927.8.2520	1.06916	0.06495
	Tb927.1.120	1.06815	0.0844129
	N19B2.135	1.0674	0.0667978
	H25N7.01	1.06716	0.0725768
	Tb427tmp.03.0400	1.06642	0.152886
	Tb927.11.13600	1.0656	0.0905887
	Tb927.11.10120	1.06524	0.467382
	Tb927.11.1680	1.06401	0.467382
	Tb427tmp.02.1730	1.06337	0.179751
	Tb427.08.7170	1.06332	0.0292882
	Tb427.01.4040	1.06266	0.467382
	Tb927.8.2600	1.06229	0.793405
	Tb427.10.6090	1.06197	0.075834
	Tb927.6.160	1.0619	0.467382
	Tb427.04.750	1.06109	0.0573658
	Tb927.11.14730	1.06101	0.0319678
	Tb927.8.1720	1.05997	0.0587756
	Tb427.10.9740	1.05982	0.0321217
	Tb927.11.14780	1.05879	0.0415466
	Tb927.11.7930	1.05878	0.467382
	Tb927.10.14500	1.05824	0.0467433
	Tb927.2.2990	1.05794	0.207412
	Tb427tmp.01.2530	1.05793	0.0590877
	Tb927.8.7410	1.05778	0.0395054
	Tb427.10.9440	1.05697	0.0591047
	Tb927.3.3030	1.05687	0.0369748
	Tb427.06.630	1.0567	0.0869699
	Tb927.10.2700	1.05667	0.0720119
	Tb927.11.8210	1.05633	0.0481974
	Tb927.7.4550	1.05604	0.0612688
	Tb927.9.15210	1.0554	0.0722748
	Tb927.11.15150	1.05492	0.0787712
	Tb927.5.2990	1.05451	0.467382
	Tb927.7.2400	1.05345	0.049457
	Tb11.v5.0800	1.05277	0.0643582
	Tb927.11.10200	1.05213	0.10134
	Tb927.10.12090	1.05074	0.0249385
	Tb927.4.3770	1.05059	0.467382
	Tb427.08.1270	1.05015	0.0851803
	Tb427.04.3540	1.0499	0.03774
	Tb927.3.2880	1.04982	0.0589679
	Tb427tmp.02.0430	1.04916	0.052464
	Tb427.10.15830	1.04898	0.0365127
	Tb927.11.5390	1.04756	0.0934259
	Tb427.04.590	1.04653	0.0443263
	Tb927.9.12100	1.04611	0.188155
	Tb927.2.2390	1.04472	0.0212678
	Tb927.8.560	1.04417	0.0363164
	Tb927.9.9060	1.04406	0.0464383
	Tb427.03.2410	1.04392	0.467382
	Tb927.10.11660	1.0434	0.0492247
	Tb927.11.9860	1.04337	0.0453583
	Tb427tmp.01.4330	1.04288	0.0352655
	Tb927.4.1300	1.04083	0.0667417
	Tb927.9.5320	1.04025	0.0402018
	Tb927.4.1850	1.04009	0.0323822
	Tb927.10.14000	1.03958	0.0402298
	Tb427.04.760	1.03842	0.0296129
	Tb427.10.3140	1.03831	0.501869
	Tb927.11.14340	1.03795	0.724241
	Tb427tmp.01.6285	1.03771	0.0426664
	Tb427.10.13260	1.03761	0.467382
	Tb927.8.7350	1.03705	0.021447
	Tb427.07.3270	1.03688	0.0555881
	Tb427tmp.01.3750	1.03659	0.467382
	Tb927.3.760	1.03634	0.467382
	Tb427.10.6350	1.03471	0.0745602
	Tb927.10.14690	1.03306	0.128797
	Tb427tmp.160.1160	1.03252	0.0615152
	Tb11.v5.0489	1.03212	0.0177065
	Tb927.11.3250	1.0301	0.0424143
	Tb927.8.3530	1.02944	0.0343543
	Tb427tmp.01.4740	1.02918	0.0261253
	Tb927.4.2600	1.02744	0.0736407
	Tb927.3.5550	1.02727	0.0182951
	Tb927.9.5040	1.02725	0.0272579
	Tb427tmp.01.5760	1.02661	0.0135407
	Tb927.8.1980	1.02631	0.0197195
	Tb927.11.6350	1.02607	0.0201018
	Tb427.08.4390	1.02561	0.0308687
	Tb427.08.5820	1.0252	0.0202493
	Tb927.11.15930	1.02495	0.129309
	Tb427.07.5090	1.02469	0.467382
	Tb927.10.8940	1.02426	0.0969492
	Tb927.11.10650	1.02399	0.0873367
	Tb927.10.6290	1.02359	0.467382
	Tb927.3.2010	1.02345	0.121077
	Tb927.6.2250	1.02283	0.0244905
	Tb927.3.720	1.0228	0.0200255
	Tb427tmp.01.4720	1.02268	0.0568233
	Tb927.4.4100	1.02044	0.0895202
	Tb927.6.1900	1.02033	0.0214425
	Tb427.07.3620	1.02023	0.00905664
	Tb927.10.2320	1.02012	0.467382
	Tb927.7.6460	1.01932	0.116689
	Tb427tmp.02.2840	1.01906	0.009661
	Tb927.10.3280	1.01897	0.0443647
	Tb11.v5.0325	1.01792	0.0177206
	Tb427.07.6910	1.01777	0.15433
	Tb927.2.3580	1.01723	0.467382
	Tb927.10.14430	1.017	0.467382
	Tb927.10.7060	1.01651	0.467382
	Tb927.4.4350	1.01646	0.00810097
	Tb927.10.8200	1.01642	0.0144638
	Tb927.11.10480	1.01608	0.467382
	Tb427tmp.02.2230	1.01506	0.00429223
	Tb927.2.830	1.01493	0.00870983
	Tb927.6.2150	1.01356	0.0333658
	Tb927.7.1000	1.01322	0.0141085
	Tb927.1.1050	1.01321	0.0127384
	Tb427.02.5810	1.01302	0.467382
	Tb927.11.16970	1.01176	0.01073
	Tb927.3.890	1.01157	0.010899
	Tb927.11.14120	1.01139	0.00614702
	Tb927.9.9660	1.011	0.0233245
	Tb927.1.5030	1.01073	0.467382
	Tb927.4.2030	1.01071	0.0052872
	Tb927.11.3480	1.00977	0.467382
	Tb427tmp.01.4630	1.009	0.0206507
	Tb927.8.1790	1.00874	0.0103928
	Tb427.05.500	1.00805	0.023569
	Tb427.07.4450	1.00755	0.0244445
	Tb427tmp.160.1820	1.00753	0.00856775
	Tb927.7.510	1.00749	0.00779399
	Tb927.11.2610	1.00729	0.0360665
	Tb927.10.12030	1.00715	0.0113863
	Tb927.4.1100	1.00712	0.010875
	Tb927.10.13100	1.00691	0.467382
	Tb427tmp.02.4230	1.0068	0.0103766
	Tb927.4.1330	1.00678	0.00489377
	Tb927.3.4390	1.00601	0.467382
	Tb927.2.3480	1.00533	0.0222236
	Tb927.9.3480	1.00385	0.00816063
	Tb927.3.3050	1.0031	0.467382
	Tb927.11.3300	1.00288	0.467382
	Tb927.6.2420	1.00265	0.00268825
	Tb927.1.1580	1.00204	0.0017309
	Tb927.10.13610	1.00187	0.467382
	Tb927.11.7380	1.00113	0.00101737
	Tb927.9.10550	1.00096	0.0369823
	Tb927.11.12350	1.00053	0.467382
	Tb927.7.5540	1.00008	0.467382
	Tb11.v5.0399	1	0
	Tb427.01.3230	1	0
	Tb427.03.3100	1	0
	Tb427.03.3740	1	0
	Tb427.03.4440	1	0
	Tb427.03.5590	1	0
	Tb427.04.2970	1	0
	Tb427.04.910	1	0
	Tb427.05.1720	1	0
	Tb427.06.1120	1	0
	Tb427.06.2380	1	0
	Tb427.06.4030	1	0
	Tb427.06.910	1	0
	Tb427.06.920	1	0
	Tb427.06.940	1	0
	Tb427.07.1030	1	0
	Tb427.07.1710	1	0
	Tb427.07.2800	1	0
	Tb427.07.3090	1	0
	Tb427.07.4430	1	0
	Tb427.07.5730	1	0
	Tb427.08.4080	1	0
	Tb427.08.5180	1	0
	Tb427.10.12780	1	0
	Tb427.10.13140	1	0
	Tb427.10.15470	1	0
	Tb427.10.4440	1	0
	Tb427.10.5990	1	0
	Tb427.10.6010	1	0
	Tb427.10.6710	1	0
	Tb427.10.7050	1	0
	Tb427.10.7350	1	0
	Tb427.10.9350	1	0
	Tb427.10.9770	1	0
	Tb427tmp.01.1090	1	0
	Tb427tmp.01.1970	1	0
	Tb427tmp.01.5160	1	0
	Tb427tmp.01.6050	1	0
	Tb427tmp.01.7530	1	0
	Tb427tmp.02.1410	1	0
	Tb427tmp.02.3590	1	0
	Tb427tmp.160.0790	1	0
	Tb427tmp.160.4610	1	0
	Tb427tmp.211.1170	1	0
	Tb427tmp.52.0011	1	0
	Tb927.1.1230	1	0
	Tb927.1.3270	1	0
	Tb927.1.4680	1	0
	Tb927.1.640	1	0
	Tb927.1.990	1	0
	Tb927.10.10070	1	0
	Tb927.10.10370	1	0
	Tb927.10.11420	1	0
	Tb927.10.11450	1	0
	Tb927.10.11480	1	0
	Tb927.10.11890	1	0
	Tb927.10.11920	1	0
	Tb927.10.12490	1	0
	Tb927.10.12600	1	0
	Tb927.10.12970	1	0
	Tb927.10.13010	1	0
	Tb927.10.13150	1	0
	Tb927.10.13270	1	0
	Tb927.10.13810	1	0
	Tb927.10.13870	1	0
	Tb927.10.13960	1	0
	Tb927.10.14560	1	0
	Tb927.10.14720	1	0
	Tb927.10.15390	1	0
	Tb927.10.1680	1	0
	Tb927.10.1800	1	0
	Tb927.10.2000	1	0
	Tb927.10.2030	1	0
	Tb927.10.2050	1	0
	Tb927.10.3720	1	0
	Tb927.10.460	1	0
	Tb927.10.4630	1	0
	Tb927.10.4730	1	0
	Tb927.10.4840	1	0
	Tb927.10.4950	1	0
	Tb927.10.5000	1	0
	Tb927.10.5630	1	0
	Tb927.10.5870	1	0
	Tb927.10.5880	1	0
	Tb927.10.6480	1	0
	Tb927.10.6490	1	0
	Tb927.10.6790	1	0
	Tb927.10.7210	1	0
	Tb927.10.7470	1	0
	Tb927.10.7540	1	0
	Tb927.10.8120	1	0
	Tb927.10.8150	1	0
	Tb927.10.9200	1	0
	Tb927.10.9210	1	0
	Tb927.10.9700	1	0
	Tb927.10.9720	1	0
	Tb927.10.9920	1	0
	Tb927.11.10280	1	0
	Tb927.11.10380	1	0
	Tb927.11.10600	1	0
	Tb927.11.12420	1	0
	Tb927.11.12630	1	0
	Tb927.11.13010	1	0
	Tb927.11.13380	1	0
	Tb927.11.1390	1	0
	Tb927.11.1410	1	0
	Tb927.11.14270	1	0
	Tb927.11.14370	1	0
	Tb927.11.14530	1	0
	Tb927.11.15560	1	0
	Tb927.11.16620	1	0
	Tb927.11.16700	1	0
	Tb927.11.16880	1	0
	Tb927.11.1770	1	0
	Tb927.11.1950	1	0
	Tb927.11.1960	1	0
	Tb927.11.2000	1	0
	Tb927.11.2180	1	0
	Tb927.11.2330	1	0
	Tb927.11.2340	1	0
	Tb927.11.270	1	0
	Tb927.11.2790	1	0
	Tb927.11.2920	1	0
	Tb927.11.3420	1	0
	Tb927.11.3710	1	0
	Tb927.11.3940	1	0
	Tb927.11.460	1	0
	Tb927.11.4940	1	0
	Tb927.11.5190	1	0
	Tb927.11.5590	1	0
	Tb927.11.5690	1	0
	Tb927.11.580	1	0
	Tb927.11.5810	1	0
	Tb927.11.5870	1	0
	Tb927.11.6050	1	0
	Tb927.11.6150	1	0
	Tb927.11.6220	1	0
	Tb927.11.6290	1	0
	Tb927.11.6530	1	0
	Tb927.11.6970	1	0
	Tb927.11.7070	1	0
	Tb927.11.7580	1	0
	Tb927.11.7790	1	0
	Tb927.11.7850	1	0
	Tb927.11.790	1	0
	Tb927.11.8950	1	0
	Tb927.11.9300	1	0
	Tb927.11.9750	1	0
	Tb927.11.9950	1	0
	Tb927.2.1760	1	0
	Tb927.2.2650	1	0
	Tb927.3.1180	1	0
	Tb927.3.1190	1	0
	Tb927.3.1900	1	0
	Tb927.3.1930	1	0
	Tb927.3.2050	1	0
	Tb927.3.2870	1	0
	Tb927.3.4120	1	0
	Tb927.3.4170	1	0
	Tb927.3.5000	1	0
	Tb927.3.930	1	0
	Tb927.4.1440	1	0
	Tb927.4.1530	1	0
	Tb927.4.1600	1	0
	Tb927.4.1700	1	0
	Tb927.4.1740	1	0
	Tb927.4.1810	1	0
	Tb927.4.1890	1	0
	Tb927.4.2020	1	0
	Tb927.4.2130	1	0
	Tb927.4.2840	1	0
	Tb927.4.3380	1	0
	Tb927.4.3830	1	0
	Tb927.4.4760	1	0
	Tb927.4.5170	1	0
	Tb927.4.5230	1	0
	Tb927.4.5240	1	0
	Tb927.4.540	1	0
	Tb927.4.820	1	0
	Tb927.4.930	1	0
	Tb927.4.980	1	0
	Tb927.5.1120	1	0
	Tb927.5.2650	1	0
	Tb927.5.2760	1	0
	Tb927.5.2810	1	0
	Tb927.5.2910	1	0
	Tb927.5.3230	1	0
	Tb927.5.4150	1	0
	Tb927.5.4290	1	0
	Tb927.5.790	1	0
	Tb927.6.1160	1	0
	Tb927.6.1220	1	0
	Tb927.6.1510	1	0
	Tb927.6.1720	1	0
	Tb927.6.2400	1	0
	Tb927.6.2670	1	0
	Tb927.6.3020	1	0
	Tb927.6.3180	1	0
	Tb927.6.3570	1	0
	Tb927.6.3580	1	0
	Tb927.6.3920	1	0
	Tb927.6.4340	1	0
	Tb927.6.4520	1	0
	Tb927.6.4610	1	0
	Tb927.6.4940	1	0
	Tb927.6.560	1	0
	Tb927.7.1090	1	0
	Tb927.7.1190	1	0
	Tb927.7.2410	1	0
	Tb927.7.2650	1	0
	Tb927.7.3470	1	0
	Tb927.7.3560	1	0
	Tb927.7.3920	1	0
	Tb927.7.4600	1	0
	Tb927.7.4680	1	0
	Tb927.7.4840	1	0
	Tb927.7.4910	1	0
	Tb927.7.4950	1	0
	Tb927.7.4980	1	0
	Tb927.7.5280	1	0
	Tb927.7.5470	1	0
	Tb927.7.5500	1	0
	Tb927.7.610	1	0
	Tb927.7.6200	1	0
	Tb927.7.630	1	0
	Tb927.7.6310	1	0
	Tb927.7.6720	1	0
	Tb927.7.680	1	0
	Tb927.7.720	1	0
	Tb927.7.7280	1	0
	Tb927.7.7380	1	0
	Tb927.8.1090	1	0
	Tb927.8.1270	1	0
	Tb927.8.2370	1	0
	Tb927.8.2650	1	0
	Tb927.8.3210	1	0
	Tb927.8.3600	1	0
	Tb927.8.3740	1	0
	Tb927.8.3790	1	0
	Tb927.8.3830	1	0
	Tb927.8.4130	1	0
	Tb927.8.4640	1	0
	Tb927.8.4650	1	0
	Tb927.8.4860	1	0
	Tb927.8.590	1	0
	Tb927.8.6230	1	0
	Tb927.8.6420	1	0
	Tb927.8.6860	1	0
	Tb927.8.6920	1	0
	Tb927.8.6950	1	0
	Tb927.8.7400	1	0
	Tb927.9.10790	1	0
	Tb927.9.10920	1	0
	Tb927.9.11740	1	0
	Tb927.9.12680	1	0
	Tb927.9.12710	1	0
	Tb927.9.13010	1	0
	Tb927.9.13150	1	0
	Tb927.9.1340	1	0
	Tb927.9.13580	1	0
	Tb927.9.14050	1	0
	Tb927.9.1410	1	0
	Tb927.9.15450	1	0
	Tb927.9.15480	1	0
	Tb927.9.2030	1	0
	Tb927.9.2060	1	0
	Tb927.9.4900	1	0
	Tb927.9.5380	1	0
	Tb927.9.5410	1	0
	Tb927.9.5700	1	0
	Tb927.9.6460	1	0
	Tb927.9.7060	1	0
	Tb927.9.7160	1	0
	Tb927.9.8510	1	0
	Tb927.9.9030	1	0
	Tb09.v4.0109	1	0
	Tb11.v5.0365	1	0
	Tb427.01.3030	1	0
	Tb427.03.1560	1	0
	Tb427.03.4720	1	0
	Tb427.03.5150	1	0
	Tb427.03.5220	1	0
	Tb427.03.5630	1	0
	Tb427.04.480	1	0
	Tb427.05.3310	1	0
	Tb427.05.690	1	0
	Tb427.06.4190	1	0
	Tb427.06.4330	1	0
	Tb427.06.620	1	0
	Tb427.07.1430	1	0
	Tb427.07.2620	1	0
	Tb427.07.2630	1	0
	Tb427.07.3370	1	0
	Tb427.07.4040	1	0
	Tb427.07.5200	1	0
	Tb427.07.6410	1	0
	Tb427.08.1670	1	0
	Tb427.08.3780	1	0
	Tb427.10.10820	1	0
	Tb427.10.14320	1	0
	Tb427.10.4990	1	0
	Tb427.10.5900	1	0
	Tb427.10.6900	1	0
	Tb427.10.7070	1	0
	Tb427.10.8670	1	0
	Tb427.10.9370	1	0
	Tb427.10.9420	1	0
	Tb427tmp.01.2160	1	0
	Tb427tmp.01.2200	1	0
	Tb427tmp.01.3890	1	0
	Tb427tmp.01.4110	1	0
	Tb427tmp.01.4690	1	0
	Tb427tmp.01.6340	1	0
	Tb427tmp.01.8370	1	0
	Tb427tmp.02.0270	1	0
	Tb427tmp.02.0352	1	0
	Tb427tmp.02.1150	1	0
	Tb427tmp.02.1160	1	0
	Tb427tmp.02.2760	1	0
	Tb427tmp.02.3100	1	0
	Tb427tmp.02.4180	1	0
	Tb427tmp.03.0080	1	0
	Tb427tmp.03.0935	1	0
	Tb427tmp.12.0005	1	0
	Tb427tmp.160.0690	1	0
	Tb427tmp.160.4540	1	0
	Tb427tmp.211.3810	1	0
	Tb427tmp.v1.0410	1	0
	Tb927.1.3670	1	0
	Tb927.1.3810	1	0
	Tb927.10.10630	1	0
	Tb927.10.11230	1	0
	Tb927.10.11250	1	0
	Tb927.10.11330	1	0
	Tb927.10.11600	1	0
	Tb927.10.11720	1	0
	Tb927.10.12390	1	0
	Tb927.10.12950	1	0
	Tb927.10.13490	1	0
	Tb927.10.14310	1	0
	Tb927.10.14400	1	0
	Tb927.10.14520	1	0
	Tb927.10.14640	1	0
	Tb927.10.15010	1	0
	Tb927.10.15400	1	0
	Tb927.10.15570	1	0
	Tb927.10.15600	1	0
	Tb927.10.2540	1	0
	Tb927.10.3020	1	0
	Tb927.10.3730	1	0
	Tb927.10.5500	1	0
	Tb927.10.5980	1	0
	Tb927.10.6340	1	0
	Tb927.10.7390	1	0
	Tb927.10.750	1	0
	Tb927.10.8070	1	0
	Tb927.10.8370	1	0
	Tb927.10.8400	1	0
	Tb927.10.9560	1	0
	Tb927.11.10730	1	0
	Tb927.11.11210	1	0
	Tb927.11.11270	1	0
	Tb927.11.12090	1	0
	Tb927.11.12330	1	0
	Tb927.11.12720	1	0
	Tb927.11.13690.1	1	0
	Tb927.11.14260	1	0
	Tb927.11.14560	1	0
	Tb927.11.15000	1	0
	Tb927.11.15120	1	0
	Tb927.11.1720	1	0
	Tb927.11.3930	1	0
	Tb927.11.4370	1	0
	Tb927.11.6270	1	0
	Tb927.11.6820	1	0
	Tb927.11.700	1	0
	Tb927.11.7218	1	0
	Tb927.11.7470	1	0
	Tb927.11.7880	1	0
	Tb927.11.7940	1	0
	Tb927.11.8030	1	0
	Tb927.11.8370	1	0
	Tb927.11.8430	1	0
	Tb927.11.9110	1	0
	Tb927.11.9440	1	0
	Tb927.11.9460	1	0
	Tb927.2.1790	1	0
	Tb927.2.2220	1	0
	Tb927.2.2470	1	0
	Tb927.2.3400	1	0
	Tb927.3.1740	1	0
	Tb927.3.1860	1	0
	Tb927.3.2330	1	0
	Tb927.3.2950	1	0
	Tb927.3.3200	1	0
	Tb927.3.4020	1	0
	Tb927.4.1070	1	0
	Tb927.4.2210	1	0
	Tb927.4.2260	1	0
	Tb927.4.2270	1	0
	Tb927.4.2340	1	0
	Tb927.4.2640	1	0
	Tb927.4.2800	1	0
	Tb927.4.2870	1	0
	Tb927.4.3130	1	0
	Tb927.4.3400	1	0
	Tb927.4.3730	1	0
	Tb927.4.5200	1	0
	Tb927.4.630	1	0
	Tb927.5.1680	1	0
	Tb927.5.1690	1	0
	Tb927.5.3330	1	0
	Tb927.5.4110	1	0
	Tb927.6.2650	1	0
	Tb927.6.3280	1	0
	Tb927.6.4580	1	0
	Tb927.6.4820	1	0
	Tb927.6.610	1	0
	Tb927.6.860	1	0
	Tb927.7.1870	1	0
	Tb927.7.3910	1	0
	Tb927.7.4380	1	0
	Tb927.7.5640	1	0
	Tb927.7.6640	1	0
	Tb927.7.7320	1	0
	Tb927.8.1010	1	0
	Tb927.8.1050	1	0
	Tb927.8.1080	1	0
	Tb927.8.1560	1	0
	Tb927.8.2010	1	0
	Tb927.8.2220	1	0
	Tb927.8.2590	1	0
	Tb927.8.2800	1	0
	Tb927.8.3680	1	0
	Tb927.8.3980	1	0
	Tb927.8.4120	1	0
	Tb927.8.4140	1	0
	Tb927.8.5300	1	0
	Tb927.8.5580	1	0
	Tb927.8.5710	1	0
	Tb927.8.5840	1	0
	Tb927.8.600	1	0
	Tb927.8.6300	1	0
	Tb927.8.7240	1	0
	Tb927.8.7270	1	0
	Tb927.9.10160	1	0
	Tb927.9.11900	1	0
	Tb927.9.12160	1	0
	Tb927.9.12170	1	0
	Tb927.9.12280	1	0
	Tb927.9.13460	1	0
	Tb927.9.13610	1	0
	Tb927.9.14030	1	0
	Tb927.9.1470	1	0
	Tb927.9.15230	1	0
	Tb927.9.2130	1	0
	Tb927.9.2280	1	0
	Tb927.9.3030	1	0
	Tb927.9.3530	1	0
	Tb927.9.3560	1	0
	Tb927.9.4630	1	0
	Tb927.9.6560	1	0
	Tb927.9.7150	1	0
	Tb927.9.8190	1	0
	Tb927.9.8550	1	0
	Tb927.9.8700	1	0
	Tb927.9.9140	1	0
	Tb927.9.9690	1	0
	Tb927.9.9970	1	0
	Tb927.9.7550	0.999928	3.88765e-05
	Tb927.11.15460	0.99949	0.00125212
	Tb427.10.4920	0.999178	0.467382
	Tb427.10.9780	0.999105	0.00066458
	Tb927.7.4700	0.999078	0.000471216
	Tb927.10.14180	0.998298	0.00145044
	Tb927.11.12410	0.997925	0.00117289
	Tb427.02.4460	0.997049	0.467382
	Tb427.10.7880	0.995258	0.467382
	Tb927.5.4400	0.995001	0.467382
	Tb927.11.6320	0.994325	0.00575387
	Tb927.3.5530	0.99246	0.01608
	Tb927.8.2500	0.992286	0.467382
	Tb927.10.2860	0.990935	0.467382
	Tb927.9.15090	0.990745	0.00957526
	Tb927.11.14850	0.990388	0.0333609
	Tb927.11.11090	0.990243	0.0163535
	Tb427tmp.02.4680	0.990085	0.0109302
	Tb927.10.13300	0.990071	0.0120224
	Tb427.06.2880	0.98995	0.467382
	Tb427.08.4800	0.989912	0.00784574
	Tb927.7.4490	0.988911	0.467382
	Tb427tmp.211.3350	0.988221	0.467382
	Tb927.11.5940	0.987929	0.467382
	Tb927.9.7720	0.987856	0.0112976
	Tb927.8.2000	0.987505	0.0111896
	Tb927.6.3870	0.986654	0.00950511
	Tb927.3.5280	0.985128	0.467382
	Tb927.3.1690	0.98471	0.0201069
	Tb927.4.4370	0.984436	0.467382
	Tb927.10.15300	0.984241	0.212048
	Tb927.9.9860	0.98398	0.0157874
	Tb927.7.6790	0.98373	0.467382
	Tb427.10.1930	0.981373	0.467382
	Tb927.9.9120	0.981293	0.0133957
	Tb927.8.5650	0.980226	0.0599266
	Tb927.6.1570	0.979735	0.0141509
	Tb927.11.2270	0.979625	0.467382
	Tb927.11.8190	0.978374	0.0166277
	Tb427.07.5660	0.978212	0.467382
	Tb927.10.14700	0.97768	0.0260705
	Tb927.11.5020	0.977308	0.042074
	Tb927.11.3130	0.976369	0.0359169
	Tb927.11.14700	0.976322	0.0214827
	Tb427.10.7580	0.976241	0.0552902
	Tb927.5.1300	0.975039	0.0311923
	Tb927.11.14950	0.974418	0.0298834
	Tb927.9.3350	0.973648	0.074123
	Tb927.7.1640	0.973631	0.467382
	Tb927.11.1130	0.973045	0.18059
	Tb927.11.4230	0.972426	0.0350161
	Tb927.5.2570	0.971901	0.0200117
	Tb927.10.9190	0.970052	0.0191275
	Tb927.11.4320	0.969389	0.0208097
	Tb927.9.7690	0.968203	0.597093
	Tb427.10.1860	0.96802	0.0575426
	Tb927.10.1720	0.967927	0.0258898
	Tb927.8.4100	0.967726	0.0331507
	Tb927.11.1660	0.964823	0.0209176
	Tb427.10.15370	0.964726	0.0267205
	Tb927.7.6350	0.963976	0.0643751
	Tb927.9.9010	0.963903	0.467382
	Tb927.8.4380	0.963586	0.0204258
	Tb927.8.5380	0.963176	0.0547596
	Tb927.3.4330	0.963159	0.186359
	Tb927.11.2060	0.96265	0.0472792
	Tb927.3.690	0.961436	0.0573043
	Tb927.9.10770	0.961254	0.0627616
	Tb427tmp.211.2830	0.960537	0.0517821
	Tb927.7.5740	0.95985	0.0449773
	Tb927.6.3630	0.959746	0.0457954
	Tb927.8.5200	0.959496	0.0417027
	Tb927.10.6630	0.959152	0.0180105
	Tb927.10.5050	0.959143	0.0441839
	Tb927.2.820	0.958481	0.0438169
	Tb427tmp.02.5030	0.958423	0.467382
	Tb927.9.10960	0.958286	0.594174
	Tb427tmp.02.5150	0.958206	0.467382
	Tb927.3.1810	0.957928	0.0299384
	Tb427.03.4550	0.957828	0.467382
	Tb927.3.1350	0.957097	0.467382
	Tb927.7.5050	0.956345	0.467382
	Tb927.10.14090	0.956303	0.0537649
	Tb927.11.5990	0.955936	0.472324
	Tb427tmp.02.3280	0.954694	0.130782
	Tb427.06.1940	0.953492	0.467382
	Tb427.10.14190	0.9534	0.10314
	Tb927.1.2390	0.952893	0.166504
	Tb927.6.3650	0.95289	0.0527167
	Tb427.07.7210	0.95266	0.0460738
	Tb927.2.2860	0.952113	0.467382
	Tb927.11.12780	0.952072	0.0305478
	Tb927.11.5000	0.951935	0.100876
	Tb927.10.12870	0.951445	0.223702
	Tb927.11.4190	0.951292	0.0309907
	Tb927.10.12360	0.951064	0.0239853
	Tb927.10.2190	0.949258	0.0380683
	Tb427tmp.02.0900	0.948649	0.467382
	Tb927.7.4310	0.948476	0.0432044
	Tb927.10.6800	0.94784	0.0229046
	Tb927.3.5130	0.947292	0.0355165
	Tb427.10.3820	0.947148	0.217978
	Tb927.3.3940	0.947057	0.041026
	Tb427tmp.01.1510	0.946417	0.263759
	Tb927.9.2900	0.946128	0.109613
	Tb927.9.10570	0.945164	0.0260519
	Tb927.9.5100	0.943621	0.0659733
	Tb927.11.16470	0.943139	0.467382
	Tb927.7.5590	0.941679	0.0746926
	Tb927.2.1210	0.941187	0.0618203
	Tb927.7.4100	0.938782	0.467382
	Tb427.07.4120	0.938259	0.0596507
	Tb927.8.1890	0.937927	0.0655535
	Tb927.9.7770	0.935769	0.0648467
	Tb927.10.7990	0.935614	0.0436376
	Tb927.2.4590	0.935389	0.0533012
	Tb927.7.2940	0.935237	0.375827
	Tb927.4.890	0.934859	0.0256231
	Tb427.04.3800	0.934617	0.0760135
	Tb927.8.4280	0.934435	0.0637486
	Tb427.10.660	0.933968	0.211804
	Tb927.5.1520	0.933548	0.0526494
	Tb927.10.11690	0.932465	0.599737
	Tb927.11.14880	0.930874	0.036982
	Tb927.2.510	0.930536	0.0838135
	Tb927.9.11940	0.930297	0.0408713
	Tb927.10.180	0.930039	0.0924213
	Tb927.10.14770	0.929622	0.467382
	Tb927.3.3330	0.928729	0.126771
	Tb927.8.4580	0.928225	0.149224
	Tb927.11.9040	0.928029	0.100965
	Tb427.10.11180	0.927512	0.467382
	Tb927.9.11310	0.927417	0.0587439
	Tb427tmp.01.0950	0.927031	0.0519669
	Tb927.9.9450	0.9267	0.0738803
	Tb927.8.4170	0.926596	0.835934
	Tb927.7.2140	0.926495	0.0862147
	Tb927.6.4500	0.926186	0.111226
	Tb927.9.7000	0.926099	0.0374618
	Tb927.4.4940	0.925476	0.0758012
	Tb927.7.560	0.924639	0.391926
	Tb927.10.4000	0.924027	0.0760509
	Tb927.10.12330	0.92398	0.163924
	Tb927.1.2550	0.923931	0.273138
	Tb927.10.11390	0.923336	0.0982012
	Tb927.10.16090	0.923214	0.384097
	Tb927.11.550	0.922987	0.0853
	Tb927.2.2190	0.922411	0.134998
	Tb927.10.11410	0.921508	0.167627
	Tb927.4.4090	0.920654	0.467382
	Tb927.11.3740	0.920001	0.0530137
	Tb927.8.1260	0.919682	0.114172
	Tb927.11.15940	0.919506	0.154445
	Tb927.9.3630	0.919259	0.0761468
	Tb927.9.1960	0.918634	0.0483406
	Tb927.9.2320	0.918205	0.0882874
	Tb927.8.4540	0.917766	0.0801912
	Tb927.7.5440	0.917399	0.467382
	Tb927.7.1780	0.917384	0.0993026
	Tb927.11.1480	0.917334	0.324729
	Tb427tmp.01.7080	0.91704	0.0548734
	Tb927.11.3980	0.916798	0.125239
	Tb927.9.12990	0.916516	0.173697
	Tb927.10.9000	0.914391	0.467382
	Tb927.5.4270	0.914353	0.108913
	Tb427.10.13200	0.914155	0.467382
	Tb927.11.9710	0.913961	0.123514
	Tb927.11.15860	0.913467	0.0943407
	Tb427tmp.160.1100	0.912792	0.0977854
	Tb927.11.13050	0.912042	0.169341
	Tb927.7.6360	0.910879	0.260873
	Tb927.10.13450	0.909631	0.120739
	Tb927.11.4460	0.909407	0.133192
	Tb927.4.5340	0.909155	0.410049
	Tb927.8.1570	0.908847	0.052272
	Tb427.07.190	0.9088	0.131744
	Tb927.11.5290	0.9084	0.190188
	Tb927.10.6060	0.908167	0.198488
	Tb427.06.1580	0.908124	0.10752
	Tb927.6.4300	0.908106	0.151566
	Tb927.10.3210	0.907722	0.109465
	Tb927.7.1610	0.907704	0.467382
	Tb427.01.1720	0.907263	0.066474
	Tb927.5.4020	0.90684	0.154273
	Tb927.10.520	0.906717	0.0906299
	Tb427.05.1560	0.905791	0.67252
	Tb927.10.1490	0.905251	0.0508923
	Tb927.2.400	0.904874	0.094372
	Tb927.10.14980	0.904864	0.0405849
	Tb927.9.13060	0.904729	0.467382
	Tb927.10.10730	0.90471	0.252706
	Tb927.11.13500	0.904461	0.148296
	Tb927.10.6730	0.903404	0.105931
	Tb427.07.5150	0.902924	0.467382
	Tb927.11.9640	0.902021	0.12519
	Tb927.8.7380	0.901678	0.467382
	Tb927.8.1510	0.9008	0.0849329
	Tb927.11.1370	0.900647	0.131529
	Tb927.6.4000	0.900643	0.135698
	Tb927.11.4160	0.900407	0.467382
	Tb927.3.1030	0.900304	0.111585
	Tb927.4.5120	0.900278	0.126028
	Tb427.03.1110	0.899606	0.0423657
	Tb927.3.2810	0.899362	0.467382
	Tb427.10.7280	0.89932	0.833812
	Tb927.4.470	0.899202	0.228989
	Tb927.7.3520	0.898603	0.034396
	Tb427.07.5160	0.897164	0.0715591
	Tb427tmp.211.3320	0.897117	0.81814
	Tb427tmp.02.4970	0.896435	0.467382
	Tb927.9.9820	0.896079	0.0781185
	Tb927.8.6440	0.896062	0.0893998
	Tb927.2.3780	0.895925	0.103672
	Tb927.8.1340	0.894706	0.190501
	Tb427tmp.02.1040	0.894603	0.0565366
	Tb927.7.2550	0.894306	0.0536771
	Tb427.10.13510	0.893651	0.630667
	Tb927.10.8820	0.893466	0.307073
	Tb927.6.4460	0.893034	0.0538128
	Tb927.3.4920	0.892179	0.127442
	Tb927.9.11410	0.891834	0.277519
	Tb927.5.3850	0.89174	0.984288
	Tb927.10.590	0.891511	0.467382
	Tb927.8.6660	0.891445	0.185904
	Tb927.5.2940	0.89116	0.0998295
	Tb927.5.3020	0.891009	0.680006
	Tb427tmp.01.3480	0.890826	0.264983
	Tb927.10.570	0.890762	0.467382
	Tb927.11.15630	0.890717	0.467382
	Tb927.1.4500	0.890711	0.14601
	Tb927.6.4770	0.889643	0.123445
	Tb927.11.840.1	0.8896	0.210396
	Tb927.7.240	0.88879	0.104802
	Tb927.9.12360	0.888542	0.107267
	Tb927.11.11900	0.887644	0.0970104
	Tb927.10.5920	0.887287	0.384429
	Tb927.11.1560	0.886327	0.123385
	Tb927.11.5820	0.886303	0.154109
	Tb927.10.12430	0.885944	0.117609
	Tb927.10.15710	0.884829	0.467382
	Tb927.4.2040	0.884287	0.175553
	Tb927.1.3070	0.883617	0.105587
	Tb427tmp.v1.0640	0.883317	0.196092
	Tb927.8.1110	0.883048	0.200122
	Tb427.06.2550	0.883017	0.0828409
	Tb927.8.1290	0.88294	0.690902
	Tb927.11.2360	0.881689	0.129236
	Tb927.6.1700	0.881659	0.179974
	Tb427.07.6890	0.880691	0.0892405
	Tb927.9.10880	0.880448	0.131564
	H25N7.12	0.879515	0.145117
	Tb927.11.12230	0.878619	0.0624653
	Tb927.11.6400	0.878473	0.251509
	Tb427.03.5340	0.876235	0.155793
	Tb927.10.3500	0.876134	0.109606
	Tb927.9.9670	0.875806	0.140302
	Tb927.8.5620	0.875281	0.508244
	Tb927.4.2000	0.875227	0.129707
	Tb427.10.14930	0.873986	0.195384
	Tb927.5.4260	0.873865	1.12333
	Tb927.1.220	0.873447	0.166158
	Tb927.5.1820	0.873358	0.236882
	Tb927.1.1160	0.873291	0.467382
	Tb927.9.12240	0.872211	0.195958
	Tb427.07.2360	0.871945	0.0761622
	Tb927.11.14130	0.871098	0.30283
	Tb927.2.5160	0.869768	0.20525
	Tb427tmp.160.4830	0.869253	0.467382
	Tb927.5.3360	0.86823	1.24632
	Tb927.10.4850	0.867859	0.106036
	Tb927.9.1530	0.867524	0.467382
	Tb427tmp.55.0013	0.865675	0.0939388
	Tb927.9.10230	0.865276	0.171885
	Tb427tmp.01.4703	0.864654	0.0813239
	Tb927.10.2560	0.864582	0.179618
	Tb927.3.3190	0.864018	0.0945826
	Tb927.11.15130	0.863235	0.127373
	Tb927.11.2440	0.863117	0.467382
	Tb927.3.1310	0.862303	0.0439544
	Tb927.5.3860	0.861857	0.467382
	Tb427.08.650	0.861574	0.245328
	Tb927.10.5480	0.861387	0.253325
	Tb927.6.3150	0.860626	0.246094
	Tb927.3.830	0.859871	0.0879903
	Tb427tmp.03.0620	0.858945	0.269011
	Tb927.11.10320	0.858781	0.467382
	Tb927.10.15870	0.857765	0.421642
	Tb927.9.10310	0.857529	0.340273
	Tb927.11.2620	0.857159	0.378776
	Tb927.9.7470	0.857116	0.137681
	Tb927.4.2920	0.856677	0.280449
	Tb427.BES129.1	0.855391	0.201953
	Tb427.10.15180	0.854916	0.200319
	Tb927.6.2360	0.854473	0.268688
	Tb427.02.5240	0.854452	0.128144
	Tb927.8.5250	0.854361	0.0897707
	Tb927.11.11080	0.854088	0.217122
	Tb927.11.16130	0.853565	0.205982
	Tb927.9.15460	0.853553	0.166251
	Tb427.01.2120	0.853102	0.477362
	Tb427.10.3250	0.852645	0.347893
	Tb427.03.4760	0.852489	0.161555
	Tb927.5.570	0.851796	0.694476
	Tb927.8.1250	0.850819	0.837135
	Tb927.7.5340	0.850423	0.177792
	Tb927.8.2640	0.850391	0.143864
	Tb927.9.15470	0.849631	0.0771378
	Tb927.5.4030	0.849335	0.467382
	Tb927.9.8740	0.849263	0.20021
	Tb927.9.2470	0.849192	0.121504
	Tb927.10.7500	0.848463	0.220349
	Tb927.4.970	0.84829	0.467382
	Tb09.v4.0013	0.847276	0.825493
	Tb927.7.7250	0.846214	0.325108
	Tb927.9.12150	0.846029	0.140237
	Tb927.11.1400	0.845859	1.03268
	Tb927.9.6310	0.845546	0.129259
	Tb927.9.15010	0.845471	0.232438
	Tb927.8.2620	0.845352	0.467382
	Tb927.10.7440	0.844072	0.115557
	Tb927.11.3310	0.843663	0.169657
	Tb427tmp.02.5720	0.842781	0.0961421
	Tb927.2.5020	0.842734	0.824057
	Tb427.06.3050	0.842085	0.143437
	Tb927.3.1590	0.841851	0.187668
	Tb927.11.8890	0.841752	0.189237
	Tb427.06.2230	0.841648	0.08043
	Tb927.5.1810	0.84097	0.161727
	Tb927.11.3070	0.840784	0.097119
	Tb927.9.7620	0.840757	0.313575
	Tb927.10.2240	0.840234	0.303924
	Tb927.4.4950	0.83975	0.504777
	Tb927.11.530	0.839417	0.0861418
	Tb927.2.380	0.838914	0.158838
	Tb927.10.420	0.838599	0.24205
	Tb927.11.6160	0.838065	0.170046
	Tb427tmp.02.0990	0.837433	0.611454
	Tb427.07.3940	0.837171	0.180006
	Tb927.3.5060	0.837161	0.177389
	Tb427.01.1710	0.837057	0.565679
	Tb927.11.3030	0.836953	0.229753
	Tb927.8.4400	0.836771	0.827371
	Tb927.9.2270	0.83572	0.1617
	Tb927.11.1430	0.833591	0.243925
	Tb927.7.4320	0.833367	0.467382
	Tb427.10.5640	0.832937	0.140868
	Tb927.9.2590	0.832645	0.169997
	Tb927.8.2580	0.832327	0.467382
	Tb927.10.4880	0.832255	0.394787
	Tb927.9.9710	0.831875	0.151464
	Tb927.2.2440	0.831359	0.194651
	Tb927.10.1100	0.83116	0.378554
	Tb927.10.9800	0.831127	0.494638
	Tb927.3.2830	0.831104	0.467382
	Tb927.7.2670	0.829625	0.215546
	Tb927.7.7110	0.827972	0.633134
	Tb927.7.3440	0.827796	0.589395
	Tb927.9.8200	0.827751	0.379098
	Tb927.6.3800	0.827541	0.297017
	Tb927.6.1660	0.827189	0.467382
	Tb927.2.6090	0.826678	0.288215
	Tb427.07.2590	0.826155	0.170036
	Tb927.6.4990	0.825918	0.288191
	Tb927.10.12840	0.825848	0.610769
	Tb927.9.6870	0.825817	0.244969
	Tb927.6.4430	0.825511	0.123596
	Tb427tmp.211.3840	0.825277	0.725797
	Tb927.9.5840	0.824503	0.48271
	Tb927.4.110	0.824035	0.0991116
	Tb427tmp.02.4600	0.823846	0.82819
	Tb927.11.740	0.822964	0.260826
	Tb427.05.1060	0.822821	0.380877
	Tb427tmp.01.7070	0.82269	0.263583
	Tb927.1.700	0.82268	0.221003
	Tb927.10.11300	0.822504	0.480325
	Tb427.05.530	0.822429	0.835288
	Tb927.10.10390	0.822307	0.155662
	Tb427.10.10200	0.822006	0.452002
	Tb927.4.3320	0.821391	0.214404
	Tb427tmp.02.2920	0.821058	0.831164
	Tb927.4.770	0.820467	0.796923
	Tb927.2.240	0.820266	0.20329
[truncated: 990 more rows]

## Sheet: Figure 4A
MIP RNAi growth curve	Hours	Log10 of calculated cumulative cell number (non-induced)	Log10 of calculated cumulative cell number (induced)
	0	4.69897	4.69897
	24	5.81954	5.87938
	30	6.12467	6.07828
	48	7.11719	5.62325
	72	8.39724	4.47712
	96	9.61149	1.07918
	120	10.9064	1.07918
	144	12.1399	1.07918
	168	13.3472	1.07918
	192	14.5989	1.07918

## Sheet: Figure 4B
MIP RNAi cell cycle	cell cycle status	% of cells (non-induced)	% of cell (induced 24h)
	1K1N	71.4286	23.5294
	2K1N	17.1429	0.980392
	2K2N	9.52381	1.96078
	1K2N	0	1.96078
	0K1N	0.952381	19.6078
	XKXN	0.952381	9.80392
	1K1N tiny K	0	41.1765
	2K1N misseg	0	0.980392
data in grey was not shown on the figure

## Sheet: Figure 5D
Volcano plot TAC102 IP	Main protein ID	Enrichment	-Log10 p-value
	Tb927.7.2390	7894.76	3.74836
	Tb927.11.3290	456.564	3.98297
	Tb927.4.1610	143.181	3.88384
	Tb927.10.900	90.1345	3.98297
	Tb927.4.5340	69.9498	3.81098
	Tb927.5.3980	54.7528	3.78594
	Tb927.9.6410	35.1346	3.78594
	Tb927.7.850	33.8956	3.03324
	Tb927.7.1400	32.6231	3.4503
	Tb927.5.2790	31.7062	3.03324
	Tb927.7.5330	31.301	3.66663
	Tb927.2.2950	30.0593	3.60291
	Tb927.8.3840	28.9691	3.78594
	Tb927.7.3050	23.1355	3.03324
	Tb927.7.6800	20.3602	3.59868
	Tb927.10.15170	20.2325	2.82519
	Tb927.11.370	19.8753	3.4503
	Tb927.9.7020	19.3258	3.19748
	Tb927.11.3640	19.0747	2.90357
	Tb927.7.3890.1	18.5708	3.41627
	Tb927.3.3670	18.1244	1.73588
	Tb927.8.2820	17.5132	3.59868
	Tb927.10.4080	16.9043	2.71572
	Tb927.10.8890	16.5435	2.71572
	Tb927.9.4500	16.4607	2.92309
	Tb927.7.4710	16.0481	2.7153
	Tb927.5.2530	15.6809	2.71572
	Tb927.11.1250	14.7684	3.22516
	Tb927.10.5300	14.5675	2.51005
	Tb927.8.6980	14.1792	2.35613
	Tb927.8.3230	14.0234	3.31096
	Tb927.11.6000	13.8229	2.62496
	Tb927.11.10080	13.4798	2.22886
	Tb927.11.4650.1	13.4633	2.91871
	Tb927.3.820	13.3431	2.53468
	Tb927.11.14960	13.2766	2.5003
	Tb927.11.8050	12.626	2.43251
	Tb927.10.9890	12.3814	3.20474
	Tb927.10.1070	12.3296	1.95844
	Tb927.10.14750	12.2463	1.18133
	Tb927.8.4290	12.2021	2.57362
	Tb927.10.2240	12.1912	1.25052
	Tb927.11.6360	11.9545	2.53179
	Tb927.9.6910	11.9392	2.53139
	Tb927.8.1210	11.8794	3.04955
	Tb927.11.9720	11.757	1.58081
	Tb927.4.4600	11.7263	2.91871
	Tb927.9.15060	11.2555	2.22805
	Tb927.11.4820	11.1478	1.93349
	Tb927.6.2050	10.8685	2.91871
	Tb927.9.14410	10.6191	2.09569
	Tb927.11.2250	10.583	2.53468
	Tb927.10.13770	10.5002	3.04955
	Tb927.10.9920	10.4654	3.04883
	Tb927.11.11470	10.4341	2.03525
	Tb927.9.7250	10.3973	2.70318
	Tb927.5.4120	10.363	1.77711
	Tb927.11.13890	9.9574	2.92067
	Tb927.9.11490	9.95656	2.70318
	Tb927.8.4450	9.87788	2.04455
	Tb927.8.4550	9.70737	3.03324
	Tb927.11.14980	9.69764	2.71943
	Tb927.7.870	9.61593	2.7153
	Tb927.8.7260	9.39876	1.4863
	Tb927.10.14700	9.38599	2.81859
	Tb927.11.4200	9.28554	1.60363
	Tb927.9.6510	9.24849	3.03324
	Tb927.11.10850	9.10668	2.22886
	Tb927.6.4200	9.0628	2.57547
	Tb927.11.8270	8.9871	2.74116
	Tb927.10.600	8.90724	2.91871
	Tb927.9.10400	8.87918	2.11506
	Tb927.7.320	8.79524	2.91871
	Tb927.8.1340	8.79202	1.72274
	Tb927.11.11460	8.69758	2.91871
	Tb927.2.4400	8.67019	2.5371
	Tb927.10.380	8.65099	2.91871
	Tb927.8.3110	8.55717	1.95844
	Tb927.10.6850	8.5485	2.61697
	Tb927.7.7030	8.47458	1.88204
	Tb927.10.15380	8.44449	2.18638
	Tb927.10.7990	8.4264	2.28199
	Tb927.4.3450	8.20581	1.27436
	Tb927.1.1700	8.15192	2.74116
	Tb927.10.2770	8.1463	1.85206
	Tb927.10.4220	8.04907	2.16771
	Tb927.4.3070	7.89464	2.72258
	Tb927.7.3960	7.8171	2.79026
	Tb927.4.2180	7.74605	1.9617
	Tb927.11.9450	7.69132	2.50586
	Tb927.5.1790	7.63316	2.81592
	Tb927.7.2940	7.60007	2.65334
	Tb927.4.750	7.46044	2.23195
	Tb927.10.7380	7.39126	2.47948
	Tb927.6.3930	7.38612	3.03324
	Tb927.10.12050	7.26232	2.82519
	Tb927.8.3160	7.22967	2.91871
	Tb927.3.1370	7.21786	1.46186
	Tb927.4.630	7.18703	2.81592
	Tb927.7.270	7.1738	1.95368
	Tb927.9.1470	7.13672	2.43244
	Tb927.7.650	7.07922	1.93657
	Tb927.10.15830	7.01384	1.68956
	Tb927.9.7670	7.00332	2.49267
	Tb927.1.2990	6.94449	2.33552
	Tb927.9.4000	6.8749	2.70738
	Tb927.8.1270	6.80898	1.46452
	Tb927.8.3060	6.76229	2.7153
	Tb927.10.13730	6.71555	2.76579
	Tb927.10.4740	6.60134	1.91969
	Tb927.8.3210	6.55322	2.38795
	Tb927.11.5500	6.55188	2.65334
	Tb927.3.5050	6.49157	1.30413
	Tb927.7.2410	6.46806	2.57547
	Tb927.11.2190	6.39257	2.71572
	Tb927.6.3890	6.38237	1.32655
	Tb927.4.470	6.28113	2.43972
	Tb927.5.690	6.27026	1.99691
	Tb927.3.1410	6.24868	1.19704
	Tb927.7.4140	6.24805	2.5055
	Tb927.6.4530	6.16672	1.896
	Tb927.7.1290	6.11167	2.65334
	Tb927.4.1810	6.09395	2.77226
	Tb927.5.3110	6.08224	2.72258
	Tb927.10.8200	6.0729	2.50586
	Tb927.3.970	6.05376	1.96999
	Tb927.8.3750	6.02804	2.49811
	Tb927.10.3030	6.02338	2.72258
	Tb927.8.5490	5.82478	2.18862
	Tb927.10.10590	5.82469	2.49811
	Tb927.3.5520	5.81211	2.52293
	Tb927.9.5150	5.68179	2.44471
	Tb927.5.4260	5.65881	2.44699
	Tb927.10.12330	5.64837	2.15588
	Tb927.11.14020	5.62517	2.35937
	Tb927.6.4130	5.61509	2.53139
	Tb927.10.2800	5.59159	1.71437
	Tb927.11.5290	5.57685	1.97575
	Tb927.1.2550	5.53598	1.35277
	Tb927.4.590	5.4699	2.1728
	Tb927.7.990	5.42528	1.79856
	Tb927.9.5320	5.39671	2.21022
	Tb927.4.1860	5.32662	2.18881
	Tb927.4.3690	5.17626	2.43244
	Tb927.11.6510	5.17157	0.918276
	Tb927.2.4980	5.17139	2.43244
	Tb927.8.5280	5.15358	2.3747
	Tb927.9.15210	5.08929	1.92362
	Tb927.11.13930	5.02268	1.5296
	Tb927.4.1760	4.98858	1.65893
	Tb927.11.9730	4.94417	1.41376
	Tb927.11.10400	4.92002	1.94187
	Tb927.6.2080	4.89789	2.00353
	Tb927.8.2600	4.87797	1.02402
	Tb927.5.3410	4.8035	1.91969
	Tb927.7.4550	4.76537	2.53139
	Tb927.5.3640	4.65334	1.71278
	Tb927.10.5620	4.55279	2.4718
	Tb927.10.920	4.39473	1.51419
	Tb927.10.7500	4.38962	2.43244
	Tb927.3.1820	4.37532	1.28129
	Tb927.11.2530	4.33162	1.94382
	Tb927.9.8290	4.3	2.01196
	Tb927.7.3430	4.29664	2.53139
	Tb927.8.5200	4.28071	1.67514
	Tb927.9.11880	4.25458	2.15115
	Tb927.11.16020	4.25312	2.07089
	Tb927.4.3850	4.2419	1.53406
	Tb927.11.10570	4.23864	1.8988
	Tb927.5.2810	4.17187	1.26489
	Tb927.10.3250	4.17032	1.90112
	Tb927.4.1800	4.1195	0.725125
	Tb927.10.11390	4.07236	2.01196
	Tb927.8.5370	4.05587	1.64387
	Tb927.10.560	4.0311	1.13357
	Tb927.10.1560	4.02058	1.93826
	Tb927.5.2080	4.00933	2.42241
	Tb927.4.5170	3.9924	1.75067
	Tb927.6.2780	3.98068	0.936387
	Tb927.10.470	3.95411	2.06154
	Tb927.6.630	3.94888	1.45817
	Tb927.11.7685	3.92314	1.51373
	Tb927.10.14710	3.90963	0.841519
	Tb927.10.3360	3.90167	0.222476
	Tb927.9.11840	3.8981	1.95037
	Tb927.9.15420	3.85021	1.73588
	Tb927.11.6980	3.82748	2.33247
	Tb927.11.9220	3.81812	1.06878
	Tb927.10.11520	3.77433	1.73953
	Tb927.9.10310	3.77142	1.52825
	Tb927.7.7010	3.75761	2.18881
	Tb927.11.1670	3.7132	1.55381
	Tb927.6.4350	3.69485	1.77711
	Tb927.11.6040	3.67983	1.44456
	Tb927.11.15180	3.64671	1.44456
	Tb927.6.4070	3.64618	1.56207
	Tb927.7.4220	3.61605	1.96937
	Tb927.8.1880	3.60362	1.4863
	Tb927.11.11780	3.59032	1.58868
	Tb927.2.2940	3.5423	1.6544
	Tb927.11.4980	3.52912	1.37169
	Tb927.10.1100	3.5019	0.980027
	Tb927.11.13140	3.4757	1.97912
	Tb927.5.1610	3.43372	1.00482
	Tb927.3.1120	3.43138	1.86631
	Tb927.10.8620	3.39804	1.78113
	Tb927.10.8730	3.39409	1.67514
	Tb927.5.4370	3.39103	1.90199
	Tb927.10.1090	3.3901	0.917835
	Tb927.9.8720	3.3762	1.9617
	Tb927.7.3410	3.36683	0.987044
	Tb927.9.14370	3.36156	1.32655
	Tb927.10.12030	3.35993	1.95368
	Tb927.10.2700	3.3455	0.649282
	Tb927.6.1500	3.29884	1.52215
	Tb927.3.3320	3.29585	1.50771
	Tb927.4.1270	3.27958	1.61104
	Tb927.11.10690	3.27232	2.11506
	Tb927.2.4550	3.22159	1.10775
	Tb927.11.6200	3.21121	1.74224
	Tb927.10.770	3.18861	1.41365
	Tb927.7.3000	3.17638	1.27152
	Tb927.11.14130	3.1684	1.28719
	Tb927.10.6180	3.12012	1.65847
	Tb927.6.2380	3.11407	1.95368
	Tb927.9.12730	3.103	1.88728
	Tb927.10.14530	3.07382	1.1288
	Tb927.10.14680	3.05226	1.24009
	Tb927.11.600	3.0465	1.33201
	Tb927.9.5860	3.04429	1.73165
	Tb927.10.12840	3.04313	1.48673
	Tb927.9.3640	3.03794	0.854674
	Tb927.6.4300	3.03298	1.69863
	Tb927.10.5370	3.02776	1.80695
	Tb927.10.12000	3.00509	0.844932
	Tb927.11.10170	2.96614	1.71706
	Tb927.9.13990	2.96173	1.4863
	Tb927.6.4330	2.94624	0.990709
	Tb927.6.4030	2.94175	1.9617
	Tb927.10.1440	2.92694	1.56912
	Tb927.5.1510	2.92117	1.85206
	Tb927.3.3590	2.8979	1.66204
	Tb927.6.1550	2.89697	1.65847
	Tb927.5.2420	2.89327	1.28182
	Tb927.7.5180	2.86153	1.73588
	Tb927.7.5760	2.84382	0.981973
	Tb927.11.6300	2.84129	1.65228
	Tb927.11.10480	2.81466	1.62137
	Tb927.11.10910	2.81455	1.65228
	Tb927.11.16400	2.80328	1.48673
	Tb927.7.6350	2.77917	1.287
	Tb927.10.2290	2.76552	1.64387
	Tb927.9.11410	2.75538	1.60513
	Tb927.7.3030	2.73113	0.878076
	Tb11.v5.0366.1-p1	2.70873	1.73956
	Tb927.7.640	2.70284	0.845773
	Tb927.8.3530	2.67405	1.69569
	Tb927.10.8950	2.67139	1.39977
	Tb927.6.720	2.64433	1.05118
	Tb927.11.14660	2.64007	1.73588
	Tb927.11.11725	2.62113	0.76583
	Tb927.9.10010	2.6066	1.32655
	Tb927.3.3270	2.58986	1.31159
	Tb927.10.10400	2.57906	1.1032
	Tb927.11.13360	2.57433	0.634809
	Tb927.8.2460	2.57118	1.06471
	Tb927.10.11900	2.5627	1.06398
	Tb927.10.14950	2.55149	1.18043
	Tb927.10.13800	2.54499	1.06081
	Tb927.11.15850	2.5365	1.04632
	Tb927.9.10560	2.52705	1.02073
	Tb927.5.770	2.51883	1.18133
	Tb927.1.120	2.51532	0.990709
	Tb927.10.3580	2.50184	1.42272
	Tb927.11.10140	2.48585	0.864867
	Tb927.11.16550	2.48387	1.30035
	Tb927.11.4240	2.48058	0.841519
	Tb927.6.4560	2.46475	0.712095
	Tb927.10.5030	2.46071	1.30413
	Tb927.8.1110	2.45814	1.16119
	Tb927.9.7190	2.44793	1.40225
	Tb927.4.2260	2.44677	1.15921
	Tb927.9.15090	2.44596	1.48679
	Tb927.9.9660	2.44482	1.45817
	Tb927.9.11660	2.44397	1.4863
	Tb927.10.11930	2.42819	0.980027
	Tb927.11.4300	2.41916	0.866289
	Tb927.2.450	2.39285	1.4863
	Tb927.3.2010	2.39181	1.18018
	Tb927.3.5610	2.37826	0.953337
	Tb927.10.8980	2.37582	1.03212
	Tb927.11.14750	2.37204	0.995754
	Tb927.11.7790	2.36509	0.857192
	Tb927.3.1560	2.35747	0.985805
	Tb927.10.2540	2.31298	0.728293
	Tb927.7.5020	2.30899	0.721527
	Tb927.10.14840	2.30835	1.12123
	Tb927.7.1750	2.30465	1.01016
	Tb927.11.9710	2.29978	1.23751
	Tb927.3.5430	2.29758	0.849028
	Tb927.2.2210	2.2961	0.813343
	Tb927.4.440	2.27688	0.979711
	Tb927.6.2320	2.27385	0.825117
	Tb927.7.900	2.26636	0.910871
	Tb927.10.7340	2.26505	1.00277
	Tb927.7.6200	2.26503	1.31004
	Tb927.9.15360	2.26437	0.672504
	Tb927.4.4910.2	2.26375	1.47515
	Tb927.3.4920	2.2574	0.85146
	Tb927.10.13360	2.23628	1.2089
	Tb927.8.570	2.2187	0.598496
	Tb927.10.11370	2.20338	0.456199
	Tb927.10.4120.1	2.19494	1.20703
	Tb927.6.4980	2.19447	1.34015
	Tb927.10.1580	2.19218	0.667786
	Tb927.9.1850	2.19095	0.818707
	Tb927.1.420	2.14366	1.01016
	Tb927.10.1930	2.14104	0.79469
	Tb927.10.2310	2.1377	1.15313
	Tb927.10.2550	2.13656	0.861667
	Tb927.8.2000	2.11503	0.994698
	Tb927.6.2010	2.08942	1.31239
	Tb927.4.1540	2.08457	0.577932
	Tb927.6.4040	2.06923	0.71966
	Tb927.8.6160	2.06366	0.773311
	Tb927.11.13310	2.05686	0.691413
	Tb927.7.7080	2.05589	1.18386
	Tb927.8.4150	2.04641	0.674715
	Tb927.5.1110	2.04472	0.645028
	Tb927.6.2180.1	2.03952	1.05518
	Tb927.8.1990	2.03105	1.05986
	Tb927.5.680.2	2.02458	1.08976
	Tb927.3.5240	2.02242	0.84324
	Tb927.9.13920	2.01974	1.1288
	Tb927.10.3040	2.00784	1.16119
	Tb927.8.4330	2.00709	0.889109
	Tb927.11.11700	2.00677	0.529404
	Tb927.11.9820	1.99572	0.667786
	Tb927.5.3700	1.9955	0.85146
	Tb927.6.1250	1.96648	1.13472
	Tb927.9.7830	1.96471	0.753923
	Tb927.7.4180	1.96073	0.563996
	Tb927.7.7410	1.95969	1.13472
	Tb927.6.1870	1.95279	1.06513
	Tb927.9.14000	1.94352	0.877284
	Tb927.8.5680	1.92974	0.559605
	Tb927.10.280	1.92605	0.85146
	Tb927.7.1050	1.90918	0.996867
	Tb927.3.1840	1.89281	0.730159
	Tb927.8.1980	1.88499	0.880086
	Tb927.10.5220	1.87556	1.01625
	Tb927.9.13280	1.85457	0.64527
	Tb927.5.4410	1.83936	0.691378
	Tb927.9.7470	1.83307	0.369517
	Tb927.8.1740	1.8328	0.96966
	Tb927.2.5800	1.82068	1.01193
	Tb927.10.510	1.8206	0.679057
	Tb927.2.2970	1.81989	0.730159
	Tb927.6.1700	1.81733	0.712095
	Tb927.3.1080	1.80918	0.554188
	Tb927.4.1100	1.80053	0.869723
	Tb927.11.6660	1.79371	0.846879
	Tb927.11.3940	1.79178	0.718716
	Tb927.11.3600	1.79173	0.508207
	Tb927.4.3680	1.7882	0.820364
	Tb927.11.10950	1.77844	0.624355
	Tb927.7.7090	1.76589	0.80144
	Tb927.10.5480	1.74127	0.395424
	Tb927.3.3330	1.74113	0.824769
	Tb927.6.850	1.73599	0.730159
	Tb927.2.5910	1.71886	0.612182
	Tb927.9.9290	1.71574	0.521577
	Tb927.5.1630	1.70151	0.36451
	Tb927.10.3940	1.67923	0.342532
	Tb927.10.14090	1.67859	0.584289
	Tb927.11.570	1.67784	0.627629
	Tb927.9.3170	1.67444	0.875522
	Tb927.5.930	1.67266	0.554188
	Tb927.7.700	1.67252	0.508322
	Tb927.11.9600	1.67079	0.708616
	Tb927.11.11770	1.64304	0.497192
	Tb927.11.9530	1.64296	0.475497
	Tb927.11.3120	1.64182	0.699886
	Tb927.6.1610	1.63809	0.411677
	Tb927.7.5940	1.6349	0.230187
	Tb927.9.5890	1.62626	0.76583
	Tb927.11.3240	1.62562	0.407706
	Tb927.9.8420	1.62169	0.463164
	Tb927.2.340	1.6186	0.534842
	Tb927.3.2260	1.61615	0.422385
	Tb927.9.14200	1.61244	0.407621
	Tb927.11.2670	1.60579	0.405768
	Tb927.8.2300	1.60208	0.496966
	Tb927.8.2160	1.59681	0.612005
	Tb927.10.8720	1.59564	0.54297
	Tb927.8.760	1.5861	0.247462
	Tb927.9.2650	1.57474	0.609254
	Tb927.9.9550	1.56125	0.422385
	Tb927.6.4320	1.55765	0.687557
	Tb927.10.12960	1.555	0.555934
	Tb927.11.14080	1.55457	0.497192
	Tb927.9.10160	1.55173	0.267531
	Tb927.11.12040	1.53119	0.39855
	Tb927.11.460	1.52972	0.21402
	Tb927.10.11350	1.52866	0.624355
	Tb927.3.4360	1.52626	0.506883
	Tb927.9.6070	1.51619	0.481928
	Tb927.3.2180	1.50766	0.226765
	Tb927.10.12850	1.49713	0.52461
	Tb927.10.14930	1.48765	0.208832
	Tb927.9.11220	1.48287	0.472821
	Tb927.4.2530	1.47993	0.28274
	Tb927.9.8260	1.47577	0.422385
	Tb927.9.5730	1.47542	0.464477
	Tb927.10.1660	1.45211	0.422385
	Tb927.11.510	1.44097	0.573954
	Tb927.6.1440	1.42898	0.491299
	Tb927.7.210	1.42859	0.393752
	Tb927.4.4350	1.4217	0.358152
	Tb927.4.870	1.41827	0.319901
	Tb927.11.15900	1.41826	0.393706
	Tb11.v5.0489.1-p1	1.39988	0.349375
	Tb927.10.15850	1.39166	0.257922
	Tb927.11.11520	1.37656	0.393752
	Tb927.9.3990	1.37204	0.26847
	Tb927.11.5060	1.34435	0.233142
	Tb927.11.5390	1.33827	0.349375
	Tb927.8.4390	1.32474	0.168698
	Tb927.9.15330	1.31949	0.127881
	Tb927.7.7440	1.31802	0.363725
	Tb927.1.720	1.30807	0.375068
	Tb927.11.15040	1.29592	0.335376
	Tb927.11.15500	1.29386	0.267586
	Tb927.9.2450	1.28826	0.128409
	Tb927.9.5300	1.28684	0.161383
	Tb927.11.6230	1.28493	0.214796
	Tb927.11.1950	1.28304	0.244432
	Tb927.3.1890	1.28222	0.244432
	Tb927.6.4080	1.27739	0.140857
	Tb927.7.2760	1.27001	0.253102
	Tb927.10.1510	1.26018	0.184524
	Tb927.6.590	1.26013	0.113591
	Tb927.10.5340	1.2588	0.25459
	Tb927.2.2520	1.25604	0.217718
	Tb927.9.11300	1.25462	0.137943
	Tb927.8.890	1.25183	0.267019
	Tb927.9.4310	1.25149	0.163843
	Tb927.11.2410	1.24063	0.203366
	Tb927.10.15720	1.24002	0.138214
	Tb927.10.12240	1.23011	0.226765
	Tb927.8.7980	1.22744	0.154479
	Tb927.9.15460	1.22649	0.0983734
	Tb927.3.2340	1.22392	0.249283
	Tb927.6.3630	1.22149	0.203366
	Tb927.11.8200	1.21973	0.217718
	Tb927.5.1080	1.21194	0.149505
	Tb927.4.4990	1.20407	0.190328
	Tb927.11.11830	1.20319	0.20872
	Tb927.7.3500	1.19599	0.196304
	Tb927.2.4130	1.19499	0.114831
	Tb927.11.11870	1.18716	0.179754
	Tb927.7.6260	1.17956	0.114831
	Tb927.10.15650	1.16926	0.125278
	Tb927.11.10150	1.16903	0.083259
	Tb11.0400	1.16329	0.170493
	Tb927.6.3610	1.16054	0.127881
	Tb927.11.14430	1.14606	0.138214
	Tb927.10.3260	1.1291	0.114831
	Tb927.5.940	1.12791	0.0582159
	Tb927.9.7080	1.12771	0.101965
	Tb927.11.715	1.12693	0.114831
	Tb927.2.2440	1.12574	0.0866212
	Tb927.5.520	1.12042	0.127881
	Tb927.8.1570	1.11952	0.101965
	Tb927.9.12500	1.11646	0.0866212
	Tb927.4.3840	1.11427	0.0605559
	Tb927.10.8320	1.11047	0.082711
	Tb927.10.9440	1.10717	0.0499942
	Tb927.11.1820	1.10639	0.0746576
	Tb927.3.2880	1.10558	0.0646529
	Tb927.5.3400	1.10473	0.0899182
	Tb927.10.8530	1.09424	0.0385683
	Tb927.11.3490	1.0926	0.0639754
	Tb927.11.7920	1.08999	0.0792159
	Tb927.3.1920	1.08768	0.0754508
	Tb927.5.3810	1.08685	0.0756899
	Tb927.9.11270	1.08072	0.0582159
	Tb927.5.3010	1.07688	0.0756384
	Tb927.8.1960	1.07388	0.0708747
	Tb927.10.520	1.06625	0.0688968
	Tb927.11.4680	1.06479	0.0433149
	Tb927.6.2140	1.06358	0.0637094
	Tb927.3.3110	1.06257	0.0373136
	Tb927.10.4880	1.05715	0.0582159
	Tb927.6.2490	1.05461	0.0582159
	Tb927.8.5120	1.05047	0.0223939
	Tb927.10.12930	1.04533	0.0301839
	Tb927.10.9780	1.04348	0.0373136
	Tb927.1.860	1.04288	0.0456856
	Tb927.6.1280	1.03279	0.0224183
	Tb927.11.7780	1.02979	0.0301839
	Tb927.10.3640	1.02605	0.0142874
	Tb927.10.5120	1.00909	0.00933822
	Tb927.10.6370	1.00468	0.00379366
	Tb927.2.4540	0.99662	0.0026539
	Tb927.10.9970	0.995153	0.00371943
	Tb927.10.14150	0.987477	0.00793214
	Tb927.10.4280	0.986462	0.0143138
	Tb927.9.5960	0.985605	0.0143138
	Tb927.1.3070	0.975445	0.0208203
	Tb927.11.10030	0.952086	0.036317
	Tb927.11.12030	0.945113	0.0468414
	Tb927.8.4810	0.938062	0.0639453
	Tb927.10.14810	0.937545	0.0499551
	Tb927.4.1920	0.936074	0.0468414
	Tb927.1.1620	0.935229	0.0373136
	Tb927.7.5260	0.935129	0.0499551
	Tb927.9.12510	0.93492	0.0468414
	Tb927.1.4100	0.93354	0.0616699
	Tb927.7.5700	0.931882	0.0582159
	Tb927.7.1670	0.931315	0.0639453
	Tb927.1.4490	0.930678	0.0648514
	Tb927.7.240	0.924861	0.0745609
	Tb927.3.3460	0.924266	0.0754508
	Tb927.8.3380	0.923627	0.05974
	Tb927.11.1710	0.91372	0.0754508
	Tb927.11.8870	0.913134	0.0913017
	Tb927.11.16030	0.908641	0.083259
	Tb927.11.13280	0.901866	0.0866212
	Tb927.2.3610	0.899513	0.113591
	Tb927.9.15170	0.896838	0.0499942
	Tb927.9.11580	0.890622	0.123564
	Tb927.7.6460.2	0.89017	0.113591
	Tb927.8.4610	0.888556	0.138214
	Tb927.9.7170	0.88805	0.0688968
	Tb927.4.410	0.885689	0.139629
	Tb927.10.12500	0.868505	0.140857
	Tb927.9.11230	0.868091	0.0756899
	Tb927.11.4450	0.866733	0.114831
	Tb927.8.5260	0.862486	0.135674
	Tb927.9.13780	0.858327	0.137943
	Tb927.3.960	0.856281	0.111658
	Tb927.8.7530	0.856249	0.185255
	Tb927.4.1360	0.851692	0.15306
	Tb927.7.4770	0.842288	0.138214
	Tb927.8.1510	0.840145	0.184224
	Tb927.4.1670	0.838385	0.133884
	Tb927.11.14900	0.836943	0.138214
	Tb927.11.7380	0.834203	0.223002
	Tb927.10.8030	0.83419	0.205948
	Tb927.8.4820	0.833144	0.167113
	Tb927.4.2040	0.827237	0.212509
	Tb927.10.12220	0.824485	0.204882
	Tb927.1.2230	0.823681	0.214796
	Tb927.7.1790	0.818412	0.194768
	Tb927.10.6640	0.817141	0.178363
	Tb927.7.2370	0.81117	0.245709
	Tb927.10.2380	0.803514	0.190328
	Tb927.10.2570	0.801348	0.263962
	Tb927.11.10020	0.800827	0.172825
	Tb927.3.4820	0.800523	0.203366
	Tb927.11.550	0.796537	0.231457
	Tb927.3.2470	0.784819	0.137943
	Tb927.10.5050	0.781987	0.217718
	Tb927.5.4330	0.781309	0.326091
	Tb927.10.660	0.775592	0.349375
	Tb927.10.240	0.773682	0.270563
	Tb927.11.13750	0.761225	0.309696
	Tb927.10.15220	0.752158	0.394207
	Tb927.5.1060	0.749709	0.405768
	Tb927.11.1700	0.743346	0.357837
	Tb927.11.3980	0.738142	0.430283
	Tb927.9.1780	0.736755	0.217718
	Tb927.10.5760	0.728973	0.203262
	Tb927.2.470	0.728944	0.386765
	Tb927.11.3830	0.727753	0.319062
	Tb927.7.7460	0.718004	0.510049
	Tb927.11.13180	0.716718	0.433565
	Tb927.11.6250	0.71627	0.430283
	Tb927.3.2490	0.715305	0.145875
	Tb927.11.2160	0.71012	0.359901
	Tb927.11.2245	0.702623	0.414874
	Tb927.10.170	0.698887	0.395101
	Tb927.9.2120	0.697499	0.238279
	Tb927.11.11380	0.690671	0.322783
	Tb927.10.15410	0.689117	0.473497
	Tb927.5.960	0.680203	0.400938
	Tb927.3.5370	0.670155	0.422385
	Tb927.10.15180	0.669475	0.358152
	Tb927.5.2930	0.666133	0.635611
	Tb927.5.1710	0.662484	0.506883
	Tb927.11.1540	0.660435	0.552898
	Tb927.5.295b	0.656705	0.520487
	Tb927.6.4440	0.654261	0.599169
	Tb927.5.1960	0.653159	0.504064
	Tb927.3.860	0.651707	0.67031
	Tb927.6.5130	0.651104	0.612005
	Tb927.11.16870	0.645411	0.484318
	Tb927.11.1270	0.64518	0.647624
	Tb927.1.2400	0.644071	0.401648
	Tb927.9.9060	0.641145	0.308768
	Tb927.7.6830	0.639724	0.518153
	Tb927.7.3440	0.636515	0.284631
	Tb927.11.4900	0.634816	0.453615
	Tb927.9.10520	0.632634	0.33979
	Tb927.10.6060	0.630661	0.612005
	Tb927.10.16120	0.629863	0.740858
	Tb927.10.2110	0.628817	0.791212
	Tb927.6.3840	0.627971	0.427394
	Tb927.11.5600	0.627935	0.409979
	Tb927.7.2160	0.615589	0.714857
	Tb927.9.10770	0.61488	0.789237
	Tb927.11.11330	0.612067	0.754705
	Tb927.1.2390	0.610342	0.483854
	Tb927.3.4760	0.608472	0.723355
	Tb927.8.5640	0.607434	0.72862
	Tb927.5.1520	0.607365	0.750423
	Tb927.10.10830	0.600816	0.650088
	Tb927.3.1690	0.60075	0.83571
	Tb927.10.8430	0.588939	0.624355
	Tb927.6.4370	0.586525	0.583481
	Tb927.10.4240	0.585478	0.883869
	Tb927.5.4420	0.578156	0.68445
	Tb927.11.14090	0.577896	0.650661
	Tb927.10.4310	0.574965	0.776621
	Tb927.10.5840	0.574132	0.818707
	Tb927.8.3070	0.572686	0.604925
	Tb927.11.12160	0.567786	0.714857
	Tb927.7.3940	0.557004	0.635611
	Tb927.8.1190	0.553016	0.501847
	Tb927.3.1940	0.547221	0.374797
	Tb927.10.6510	0.545075	0.976654
	Tb927.4.4070	0.542096	0.784296
	Tb927.6.1520	0.540692	1.0857
	Tb927.9.10680	0.540298	0.883416
	Tb927.10.7090	0.535254	0.990235
	Tb927.10.4000	0.532069	0.718525
	Tb927.5.1210	0.528673	0.99062
	Tb927.9.9630	0.526165	0.874731
	Tb927.10.180	0.525456	1.12493
	Tb927.9.5690	0.524653	0.952715
	Tb927.6.4500	0.522485	1.06081
	Tb927.6.4090	0.521459	0.921972
	Tb927.9.1380	0.519414	0.748297
	Tb927.3.1380	0.519055	1.11348
	Tb927.7.7430	0.516678	1.15094
	Tb927.5.1810	0.511046	1.13567
	Tb927.8.3150	0.507035	0.754705
	Tb927.10.9830	0.506997	1.18133
	Tb927.2.3180	0.506574	0.953044
	Tb927.8.2540	0.488675	1.25155
	Tb927.11.3270	0.486511	1.18133
	Tb927.11.1450	0.484241	1.16119
	Tb927.11.13190	0.481944	1.05518
	Tb927.11.2060	0.470871	1.24679
	Tb927.10.9400	0.467978	0.939166
	Tb927.9.8410	0.466909	1.1288
	Tb927.8.1890	0.462332	0.372423
	Tb927.1.3950	0.461508	0.784296
	Tb927.8.7040	0.460059	1.10775
	Tb927.6.2790	0.452164	1.31431
	Tb927.10.2010	0.449604	1.12522
	Tb927.10.6070	0.446891	1.27152
	Tb927.7.4320	0.446385	1.16631
	Tb927.6.2420	0.445253	1.13539
	Tb927.10.8190	0.439619	1.00277
	Tb927.7.280	0.437827	0.560393
	Tb927.11.15550	0.435364	1.10775
	Tb927.4.3060	0.426405	1.36374
	Tb927.3.2230	0.425782	1.4863
	Tb927.10.13510	0.420829	1.15921
	Tb927.11.14780	0.41627	1.10775
	Tb927.7.1300	0.407201	1.20868
	Tb927.5.4020	0.406335	1.54629
	Tb927.5.1160	0.401491	1.27395
	Tb927.11.9980	0.401279	1.69442
	Tb927.11.13007	0.399866	1.66682
	Tb927.10.3380	0.398506	1.15655
	Tb927.11.10240	0.39845	0.874731
	Tb927.4.2740	0.39363	1.62137
	Tb927.11.6280	0.39096	1.6544
	Tb927.11.14730	0.389103	1.4502
	Tb927.10.12700	0.383908	1.67261
	Tb927.8.6580	0.383497	1.6109
	Tb927.8.5520	0.377993	0.988844
	Tb927.10.7985	0.377838	1.15094
	Tb927.3.1790	0.376195	1.74038
	Tb927.3.4260	0.374854	0.724694
	Tb927.11.6440	0.373669	1.27152
	Tb927.10.13430	0.370311	0.69574
	Tb927.3.3580	0.368744	1.52746
	Tb927.6.4990	0.367226	1.53111
	Tb927.5.1820	0.366003	1.71437
	Tb927.9.4210	0.365081	1.44351
	Tb927.10.8230	0.361932	1.6544
	Tb927.7.710	0.357809	1.13472
	Tb927.11.7510	0.348296	1.6841
	Tb927.7.2710	0.347023	1.30353
	Tb927.2.4210	0.339698	1.81665
	Tb927.11.16510	0.338438	0.79725
	Tb927.7.2700	0.335196	1.54532
	Tb927.9.4680	0.334376	1.23751
	Tb927.9.4190	0.325963	1.14998
	Tb927.5.3350	0.325627	1.64061
	Tb927.10.14550	0.322668	1.9617
	Tb927.9.5900	0.316528	1.97912
	Tb927.10.4570	0.312925	1.04208
	Tb927.11.5520	0.312222	1.84179
	Tb927.5.2560	0.311888	1.52778
	Tb927.7.2570	0.309214	1.95905
	Tb927.10.3210	0.308747	2.01196
	Tb927.7.1340	0.306892	1.91969
	Tb927.10.7570	0.306475	2.03125
	Tb927.7.2190	0.303374	1.25052
	Tb927.10.11220	0.303249	1.25052
	Tb927.11.2650	0.297691	2.03475
	Tb927.10.6730	0.293747	1.39977
	Tb927.10.2350	0.293187	1.75564
	Tb927.11.5050	0.285604	1.78235
	Tb927.11.7900	0.285453	1.13805
	Tb927.6.990	0.283895	0.941759
	Tb927.4.3590	0.282865	1.9617
	Tb927.11.11370	0.282042	1.18383
	Tb927.11.6210	0.279783	1.15313
	Tb927.10.7410	0.278051	1.96822
	Tb927.11.11680	0.274925	2.03916
	Tb11.v5.0638.1-p1	0.273457	1.31265
	Tb927.11.4460	0.264989	1.20755
	Tb927.11.1020	0.26179	1.95615
	Tb927.11.1900	0.253228	1.8446
	Tb927.1.5000	0.251115	2.15538
	Tb927.10.6950	0.250169	1.48673
	Tb927.8.6060	0.249351	1.9716
	Tb927.10.2020	0.246752	2.43244
	Tb927.9.8130	0.245785	1.64387
	Tb927.6.3050	0.243439	1.12946
	Tb927.10.2560	0.243199	2.12191
	Tb927.2.3030	0.238924	1.68968
	Tb927.11.10510	0.238792	1.45619
	Tb927.11.2690	0.23494	2.26101
	Tb927.8.6110	0.234843	2.06932
	Tb927.5.3090	0.234244	0.772906
	Tb927.11.5450	0.232899	1.62768
	Tb927.6.4540	0.228783	1.46186
	Tb927.9.8950	0.225077	2.0895
	Tb927.11.16730	0.222074	2.2186
	Tb927.8.7410	0.220914	2.03916
	Tb927.9.12630	0.217415	2.50586
	Tb927.2.3800	0.21106	1.62768
	Tb927.8.1870	0.208573	1.85206
	Tb927.5.1780	0.192841	2.00353
	Tb927.11.900	0.190446	2.07337
	Tb927.11.1980	0.183894	2.31272
	Tb927.10.14740	0.183693	1.93349
	Tb927.10.1390	0.180472	2.18794
	Tb927.10.14000	0.180452	1.92362
	Tb927.8.6170	0.177713	2.42688
	Tb927.10.10970	0.172306	1.97912
	Tb927.4.2010	0.171805	1.6544
	Tb927.9.8740	0.167613	2.49267
	Tb927.8.2740	0.162291	2.20275
	Tb927.10.1060	0.161833	2.5371
	Tb927.3.3900	0.155611	2.33696
	Tb927.10.13720	0.151914	2.54027
	Tb927.9.14160	0.151795	1.46655
	Tb927.10.2530	0.14603	2.09
	Tb927.2.4590	0.144102	2.61697
	Tb927.2.1680	0.134562	2.42241
	Tb927.6.2170	0.134382	2.50586
	Tb927.6.3800	0.103027	2.67731
	Tb927.11.2470	0.0894903	3.33476
	Tb927.10.3990	0.0836309	2.53139
	Tb927.5.440	0.056403	2.35937
	Tb927.9.6250	0.0314312	3.04955
	Tb927.5.4470		#NUM!
	Tb09.v4.0120		#NUM!
	Tb927.10.4330		#NUM!
	Tb927.10.10360		#NUM!
	Tb11.02.5070b.1-p1		#NUM!
	Tb927.11.7216.1-p1		#NUM!
	Tb927.10.1160		#NUM!
	Tb11.v5.0296.1-p1		#NUM!
	Tb11.v5.0189.1-p1		#NUM!
	Tb927.11.7310		#NUM!
	Tb927.10.6300		#NUM!
	Tb11.v5.0325.1-p1		#NUM!
	Tb927.10.15370		#NUM!
	Tb927.10.6880		#NUM!
	Tb927.8.5010		#NUM!
	Tb927.10.13270		#NUM!
	Tb927.8.1640		#NUM!
	Tb11.v5.0687.1-p1		#NUM!
	Tb927.8.5465		#NUM!
	Tb11.v5.0800.1-p1		#NUM!
	Tb11.v5.0807.1-p1		#NUM!
	Tb927.1.1120		#NUM!
	Tb927.1.1930		#NUM!
	Tb927.1.3030		#NUM!
	Tb927.1.3110		#NUM!
	Tb927.1.3180		#NUM!
	Tb927.1.3410.1		#NUM!
	Tb927.1.880		#NUM!
	Tb927.10.11260		#NUM!
	Tb927.10.11760		#NUM!
	Tb927.10.12430		#NUM!
	Tb927.10.1260		#NUM!
	Tb927.10.12940		#NUM!
	Tb927.10.12950		#NUM!
	Tb927.10.13180		#NUM!
	Tb927.10.13300		#NUM!
	Tb927.10.1470		#NUM!
	Tb927.10.14180		#NUM!
	Tb927.10.14790		#NUM!
	Tb927.10.14860		#NUM!
	Tb927.10.14870		#NUM!
	Tb927.10.15350		#NUM!
	Tb927.10.15710		#NUM!
	Tb927.10.15760		#NUM!
	Tb927.10.15810		#NUM!
	Tb927.10.1630		#NUM!
	Tb927.10.1830		#NUM!
	Tb927.10.1870.1		#NUM!
	Tb927.10.1960		#NUM!
	Tb927.10.2060		#NUM!
	Tb927.10.3150		#NUM!
	Tb927.10.3320		#NUM!
	Tb927.10.3570		#NUM!
	Tb927.10.3820		#NUM!
	Tb927.10.430		#NUM!
	Tb927.10.4610		#NUM!
	Tb927.10.4850		#NUM!
	Tb927.10.4890		#NUM!
	Tb927.10.5020		#NUM!
	Tb927.10.5400		#NUM!
	Tb927.10.5420		#NUM!
	Tb927.10.5770		#NUM!
	Tb927.10.6090		#NUM!
	Tb927.10.6190		#NUM!
	Tb927.10.6200		#NUM!
	Tb927.10.6610		#NUM!
	Tb927.10.6810		#NUM!
	Tb927.10.7060		#NUM!
	Tb927.10.740		#NUM!
	Tb927.10.7620		#NUM!
	Tb927.10.7680		#NUM!
	Tb927.10.7710		#NUM!
	Tb927.10.8630		#NUM!
	Tb927.10.9810		#NUM!
	Tb927.11.10070		#NUM!
	Tb927.11.10560		#NUM!
	Tb927.11.10880		#NUM!
	Tb927.11.10960		#NUM!
	Tb927.11.11080		#NUM!
	Tb927.11.1130		#NUM!
	Tb927.11.11480		#NUM!
	Tb927.11.11590		#NUM!
	Tb927.11.11630		#NUM!
	Tb927.11.11690		#NUM!
	Tb927.11.12330		#NUM!
	Tb927.11.12380		#NUM!
	Tb927.11.13050		#NUM!
	Tb927.11.13290		#NUM!
	Tb927.11.13580		#NUM!
	Tb927.11.13810		#NUM!
	Tb927.11.14100		#NUM!
	Tb927.11.14250		#NUM!
	Tb927.11.14950		#NUM!
	Tb927.11.15000		#NUM!
	Tb927.11.15150		#NUM!
	Tb927.11.15230		#NUM!
	Tb927.11.15240		#NUM!
	Tb927.11.15420		#NUM!
	Tb927.11.15440		#NUM!
	Tb927.11.15460		#NUM!
	Tb927.11.15700		#NUM!
	Tb927.11.15910		#NUM!
	Tb927.11.16130		#NUM!
	Tb927.11.1620		#NUM!
	Tb927.11.16480		#NUM!
	Tb927.11.16530		#NUM!
	Tb927.11.16760		#NUM!
	Tb927.11.1690.2		#NUM!
	Tb927.11.1890		#NUM!
	Tb927.11.2120		#NUM!
	Tb927.11.2130		#NUM!
	Tb927.11.2260		#NUM!
	Tb927.11.2440		#NUM!
	Tb927.11.2580		#NUM!
	Tb927.11.2750		#NUM!
	Tb927.2.6090		#NUM!
	Tb927.11.3250		#NUM!
	Tb927.11.3460		#NUM!
	Tb927.11.350		#NUM!
	Tb927.11.3860		#NUM!
	Tb927.11.4190		#NUM!
	Tb927.11.420		#NUM!
	Tb927.11.4320		#NUM!
	Tb927.11.4870		#NUM!
	Tb927.11.5400		#NUM!
	Tb927.11.5530		#NUM!
	Tb927.11.5550		#NUM!
	Tb927.11.5980		#NUM!
	Tb927.11.6270		#NUM!
	Tb927.11.6470		#NUM!
	Tb927.11.6740		#NUM!
	Tb927.11.6810		#NUM!
	Tb927.11.6870		#NUM!
	Tb927.11.7140		#NUM!
	Tb927.11.7590		#NUM!
	Tb927.11.9570		#NUM!
	Tb927.11.9830		#NUM!
	Tb927.11.9930		#NUM!
	Tb927.2.2470		#NUM!
	Tb927.2.270		#NUM!
	Tb927.2.400		#NUM!
	Tb927.2.3990		#NUM!
	Tb927.2.4000		#NUM!
	Tb927.2.4240		#NUM!
	Tb927.2.4460		#NUM!
	Tb927.2.4710		#NUM!
	Tb927.2.4800		#NUM!
	Tb927.2.5160		#NUM!
	Tb927.2.5930		#NUM!
	Tb927.2.6100		#NUM!
	Tb927.3.1390		#NUM!
	Tb927.3.1430		#NUM!
	Tb927.3.1590		#NUM!
	Tb927.3.1810		#NUM!
	Tb927.3.1860		#NUM!
	Tb927.3.1910		#NUM!
	Tb927.3.2080		#NUM!
	Tb927.3.2150		#NUM!
	Tb927.3.2750		#NUM!
	Tb927.3.3660		#NUM!
	Tb927.3.3780		#NUM!
	Tb927.3.4700.2-p1		#NUM!
	Tb927.3.5090		#NUM!
	Tb927.3.620		#NUM!
	Tb927.3.720		#NUM!
	Tb927.3.750		#NUM!
	Tb927.3.770		#NUM!
	Tb927.3.810		#NUM!
	Tb927.3.910		#NUM!
	Tb927.4.1930		#NUM!
	Tb927.4.2000		#NUM!
	Tb927.4.2130		#NUM!
	Tb927.4.2450		#NUM!
	Tb927.4.3430		#NUM!
	Tb927.4.3670		#NUM!
	Tb927.4.4210		#NUM!
	Tb927.4.4480		#NUM!
	Tb927.4.4490		#NUM!
	Tb927.4.4610		#NUM!
	Tb927.4.4900		#NUM!
	Tb927.4.600		#NUM!
	Tb927.4.720		#NUM!
	Tb927.4.860		#NUM!
	Tb927.4.890		#NUM!
	Tb927.4.970		#NUM!
	Tb927.5.1530		#NUM!
	Tb927.5.2150		#NUM!
	Tb927.5.2650		#NUM!
	Tb927.5.2820		#NUM!
	Tb927.5.3340		#NUM!
	Tb927.5.3390		#NUM!
	Tb927.5.3560		#NUM!
	Tb927.5.4040		#NUM!
	Tb927.5.4080		#NUM!
	Tb927.5.4360		#NUM!
	Tb927.5.560		#NUM!
	Tb927.5.580		#NUM!
	Tb927.5.760		#NUM!
	Tb927.5.910		#NUM!
	Tb927.6.1090		#NUM!
	Tb927.6.1200		#NUM!
	Tb927.6.1470		#NUM!
	Tb927.6.1860		#NUM!
	Tb927.6.1900		#NUM!
	Tb927.6.2190		#NUM!
	Tb927.6.2220		#NUM!
	Tb927.6.2230		#NUM!
	Tb927.6.2390		#NUM!
	Tb927.6.2440		#NUM!
	Tb927.6.2550		#NUM!
	Tb927.6.280		#NUM!
	Tb927.6.2850		#NUM!
	Tb927.6.2900		#NUM!
	Tb927.6.3360		#NUM!
	Tb927.6.3710		#NUM!
	Tb927.6.3870		#NUM!
	Tb927.6.3990		#NUM!
	Tb927.6.4580		#NUM!
	Tb927.6.4630		#NUM!
	Tb927.6.4930.1		#NUM!
	Tb927.7.1070		#NUM!
	Tb927.7.1630		#NUM!
	Tb927.7.2670		#NUM!
	Tb927.7.3240		#NUM!
	Tb927.7.3590		#NUM!
	Tb927.7.3630		#NUM!
	Tb927.7.3810		#NUM!
	Tb927.7.3950		#NUM!
	Tb927.7.3980		#NUM!
	Tb927.7.4170		#NUM!
	Tb927.7.4310		#NUM!
	Tb927.7.4470		#NUM!
	Tb927.7.5230		#NUM!
	Tb927.7.5480		#NUM!
	Tb927.7.5540		#NUM!
	Tb927.7.5640		#NUM!
	Tb927.7.5680		#NUM!
	Tb927.7.5820		#NUM!
	Tb927.7.5840		#NUM!
	Tb927.7.6070		#NUM!
	Tb927.7.6090		#NUM!
	Tb927.7.6360		#NUM!
	Tb927.7.6690		#NUM!
	Tb927.7.7210		#NUM!
	Tb927.7.7320		#NUM!
	Tb927.7.840		#NUM!
	Tb927.8.1120		#NUM!
	Tb927.8.1420		#NUM!
	Tb927.8.1500		#NUM!
	Tb927.8.260		#NUM!
	Tb927.8.2860		#NUM!
	Tb927.8.3690		#NUM!
	Tb927.8.4170		#NUM!
	Tb927.8.5030		#NUM!
	Tb927.8.5040		#NUM!
	Tb927.8.560		#NUM!
	Tb927.8.5760		#NUM!
	Tb927.8.6080		#NUM!
	Tb927.8.6440		#NUM!
	Tb927.8.7220		#NUM!
	Tb927.8.7610		#NUM!
	Tb927.8.8120		#NUM!
	Tb927.8.8300		#NUM!
	Tb927.9.10880		#NUM!
	Tb927.9.11000		#NUM!
	Tb927.9.12240		#NUM!
	Tb927.9.12300		#NUM!
	Tb927.9.12770		#NUM!
	Tb927.9.12850		#NUM!
	Tb927.9.13360		#NUM!
	Tb927.9.1340		#NUM!
	Tb927.9.13440		#NUM!
	Tb927.9.13580		#NUM!
	Tb927.9.15190		#NUM!
	Tb927.9.15470		#NUM!
	Tb927.9.16660		#NUM!
	Tb927.9.2320		#NUM!
	Tb927.9.3770		#NUM!
	Tb927.9.4230		#NUM!
	Tb927.9.6060		#NUM!
	Tb927.9.6580		#NUM!
	Tb927.9.6620		#NUM!
	Tb927.9.7620		#NUM!
	Tb927.9.7710		#NUM!
	Tb927.9.9000		#NUM!
	Tb927.9.9100		#NUM!
	Tb927.9.9450		#NUM!
	Tb927.9.9640		#NUM!
	Tb927.9.9860		#NUM!
